# Supplementary material for: Diel population and functional synchrony of microbial communities on coral reefs
Source: Nat Commun. 2019 Apr 12;10:1691. doi: 10.1038/s41467-019-09419-z (PMC6461649; doi:10.1038/s41467-019-09419-z)
Supplement: Supplementary file 4 — Source Data [file 41467_2019_9419_MOESM4_ESM.xlsx]

## Sheet: MG Taxa Data Fig2-FigS2
	StarbuckT7t12C	VostokT7t12	VostokT7t24	MaldenT7t12	MillenniumT7t12C	VostokT6t0	StarbuckT2t24	MaldenT2t24	MaldenT6t0	MillenniumT2t12	VostokT6t24	StarbuckT4t12	StarbuckT4t0	VostokT1t24	VostokT3t24	StarbuckT4t24	VostokT3t12	VostokT6t12	MillenniumT2t24	MillenniumT5t0	MillenniumT1t12	VostokT3t0	StarbuckT1t12	MaldenT4t0	StarbuckT3t12	MaldenT5t24	MaldenT6t24	MaldenT3t0	MaldenT4t24	MillenniumT5t24	MillenniumT1t0	VostokT4t12	VostokT2t24	StarbuckT2t0	StarbuckT3t24	VostokT2t0	MillenniumT1t24	MillenniumT2t0	MaldenT4t12	VostokT2t12	MillenniumT6t12	VostokT1t0	MillenniumT6t24	VostokT4t24	StarbuckT1t0	VostokT1t12	MaldenT2t12	StarbuckT1t24	MillenniumT6t0
Acetobacteraceae	0.0018423	0.00059946	0.000731188	0.00423322	0.00156509	0.00108819	0.00138708	0.000567797	0.000763331	0.00288382	0.00131549	0.00147954	0.00116814	0.000829197	0.00092095	0.00132864	0.00305265	0.000684446	0.00121036	0.0010135	0.0026644	0.00129951	0.00226743	0.00134298	0.00276132	0.0011738	0.00149742	0.000720449	0.000868955	0.00114376	0.000993307	0.000726411	0.000969083	0.00101896	0.000878463	0.000905966	0.000967094	0.00103671	0.00247846	0.000903488	0.00282118	0.000665578	0.000855824	0.00153152	0.00100538	0.00105878	0.00155502	0.000987446	0.00106037
Acidimicrobiaceae	0.00123434	8.44309e-06	0.000539616	0.000577939	0.000292555	0.000948784	0.00223043	9.82726e-05	5.33265e-05	0.000488431	0.000143055	0.000377372	0.00088384	0.000414599	0.000517246	0.000824811	0.00262938	0.000181269	0.000330097	6.21615e-05	0.000324156	0.000872274	0.000995358	0.000317694	0.000686339	0.000126111	0.000151912	7.20449e-05	2.48273e-05	0.000103979	8.84095e-05	0.000685649	0.000332757	0.000841934	0.000424085	0.000441475	0.000217186	0.000188493	0.000364039	0.000401038	0.000399827	0.000141183	0.000229118	0.000598282	0.000464021	0.000412513	0.000397339	0.00048896	0.000172068
Aeromonadaceae	0.000930363	0.00352921	0.00100173	0.00164375	0.000679431	0.000796896	0.000780464	0.00066061	0.000693245	0.00084696	0.00268384	0.000898505	0.000684976	0.00103452	0.000756945	0.000845127	0.00136415	0.00114699	0.000776699	0.000740533	0.0013322	0.000845572	0.00128447	0.000772574	0.0014502	0.000559414	0.00236549	0.00069274	0.000589648	0.00113683	0.000977705	0.000934406	0.0011267	0.00086784	0.000676517	0.000642336	0.00155309	0.00148438	0.00106718	0.00141055	0.0011611	0.000847099	0.000593012	0.00150055	0.00068558	0.00215882	0.000887882	0.000974746	0.000770003
Alcanivoracaceae	0.000886609	0.0157126	0.00138926	0.00550919	0.00264099	0.00121095	0.00142777	0.00151231	0.00118994	0.00268637	0.00194991	0.00087754	0.00116372	0.00194269	0.00417581	0.00223065	0.00231882	0.00184706	0.00173463	0.0022243	0.00887475	0.00200267	0.00240786	0.00159569	0.002303	0.00188843	0.00373813	0.00559179	0.00130964	0.00203105	0.00259508	0.00141206	0.00200238	0.00129528	0.00121167	0.00139766	0.00297504	0.00242684	0.00156587	0.00107405	0.0088026	0.00209758	0.00179251	0.00187229	0.00109526	0.00198694	0.00267346	0.00192409	0.00205621
Alphaproteobacteria Unclassified	0.00835254	0.000852752	0.0012708	0.0327849	0.00392791	0.00287548	0.0046162	0.00066607	0.000358049	0.00706666	0.00137769	0.00551083	0.0028931	0.00110954	0.00148866	0.00411187	0.0123762	0.000603187	0.00281553	0.000789181	0.0105983	0.0058923	0.00879301	0.00229606	0.0148327	0.00122554	0.0036893	0.000864539	0.000633096	0.000991262	0.000514855	0.00139638	0.000916542	0.00198826	0.00134294	0.00131815	0.000483547	0.00435889	0.0104175	0.00337886	0.0103795	0.000584901	0.000983861	0.00550845	0.00255838	0.00336886	0.00404697	0.00267023	0.00158518
Alteromonadaceae	0.030649	0.510317	0.0238089	0.148455	0.0236058	0.0121136	0.00898458	0.0169957	0.0186338	0.0409191	0.456527	0.0266017	0.0215348	0.0129908	0.0229102	0.012429	0.0809332	0.0883654	0.0114822	0.030551	0.0717214	0.0147664	0.0276263	0.0161735	0.0909365	0.00811959	0.0698308	0.012957	0.0179501	0.0566718	0.12562	0.0176283	0.0244606	0.0107379	0.0100367	0.00821437	0.0696718	0.239833	0.127194	0.140594	0.101025	0.00910631	0.00456889	0.179051	0.0113288	0.273799	0.0236294	0.0653651	0.0465465
Aurantimonadaceae	0.00166959	0.000371496	0.000336346	0.00189144	0.00163223	0.000457747	0.00145366	0.000737044	0.000854748	0.00222912	0.000684177	0.00181798	0.000898571	0.000422496	0.000227083	0.00103203	0.00179202	0.000537555	0.00119741	0.00148106	0.00193703	0.000578549	0.00118534	0.0021661	0.00182416	0.0011447	0.00137806	0.000703823	0.00125998	0.00118536	0.000790485	0.000329237	0.000280217	0.000738312	0.00112753	0.000271999	0.000708929	0.00117808	0.00241861	0.00134601	0.00189358	0.000211775	0.000781697	0.00148118	0.000576891	0.00112754	0.00134899	0.000536586	0.00109693
Bacillaceae	0.0023213	0.00134245	0.00279899	0.00279212	0.00122617	0.0020661	0.00295911	0.00119565	0.00088522	0.00161078	0.00139323	0.000832615	0.00191793	0.00172157	0.00150127	0.00209656	0.00327349	0.00150953	0.00166343	0.000956746	0.00178681	0.00246551	0.00246155	0.00166067	0.00256066	0.0011738	0.00117732	0.00145752	0.000769646	0.00089075	0.00116493	0.002567	0.001944	0.00185226	0.00141025	0.00182449	0.00105725	0.000942463	0.00123175	0.00123538	0.00133702	0.00137149	0.00130732	0.00175225	0.00146731	0.00148505	0.00148144	0.00165738	0.00131417
Bacteroidaceae	0.00146233	0.000413712	0.000687316	0.00195148	0.000235003	0.000834348	0.0026595	0.000191086	0.000234637	0.000504019	0.00030477	0.000404327	0.00127715	0.000754175	0.000542477	0.00112142	0.00119392	0.000200021	0.00137864	0.00023243	0.00118989	0.000747664	0.0017966	0.000693151	0.00129287	0.000265156	0.000775837	0.00037685	0.000198618	5.89212e-05	0.000171618	0.000662655	0.00070638	0.000962828	0.000336576	0.000677905	0.000155719	0.000424108	0.000433855	0.00101412	0.000623731	0.000373127	0.000316722	0.000621516	0.00132936	0.000281884	0.00052488	0.00113985	0.000531259
Bacteroidetes Unclassified	0.00349807	6.75447e-05	0.000427014	0.00176384	0.00029895	0.000320423	0.00240057	0.000300277	0.000365667	0.000810588	0.000205253	0.000536108	0.00184575	0.00046593	0.000946181	0.00168619	0.00114331	0.000225023	0.000828479	0.000289186	0.00217817	0.000560748	0.00358494	0.00128522	0.00175575	0.000400967	0.0011936	0.00089779	0.000297928	0.000270344	0.000109212	0.000392994	0.000437839	0.00109236	0.000477937	0.000334768	0.000221284	0.000565478	0.00114199	0.00165486	0.00142978	0.000131099	0.000249335	0.00074156	0.00165124	0.000460639	0.000564124	0.00168596	0.000421566
Bradyrhizobiaceae	0.00428105	0.000827423	0.00118599	0.00728053	0.00505497	0.0017436	0.00372477	0.00159966	0.00159979	0.00620411	0.00180685	0.00372281	0.00255282	0.00103452	0.00142558	0.00328299	0.0055118	0.00151891	0.00377993	0.00381347	0.00536438	0.00259902	0.00445226	0.00436107	0.00483173	0.00344379	0.00370015	0.00203943	0.00205446	0.00314708	0.00263668	0.00125528	0.00106833	0.00259488	0.00210023	0.00103569	0.00154489	0.00204986	0.00633328	0.00264593	0.0064836	0.000968113	0.00171165	0.00351999	0.00233055	0.0025507	0.00387038	0.00133035	0.00284127
Brucellaceae	0.00223149	0.00184059	0.000680005	0.00258947	0.00254667	0.000977914	0.00171998	0.000988185	0.000841035	0.00270196	0.00208052	0.00191082	0.00125653	0.000659409	0.000845255	0.00160899	0.00252356	0.000834461	0.00133981	0.00187565	0.00276323	0.000934579	0.0027011	0.0021661	0.00210234	0.00179789	0.00222714	0.00104188	0.000974471	0.0014349	0.00110772	0.00071805	0.000607136	0.00134062	0.00102992	0.000625598	0.000651559	0.0020263	0.00227898	0.00145203	0.00249812	0.000645409	0.000653661	0.0014928	0.00144432	0.00122379	0.00119692	0.00105412	0.00155936
Burkholderiaceae	0.00373988	0.00463526	0.00287357	0.00704786	0.00460894	0.00324584	0.00365819	0.00307375	0.00281107	0.00563774	0.00438496	0.0037288	0.00300064	0.00279953	0.00644665	0.00318548	0.00537607	0.0028753	0.00309385	0.00359996	0.00472002	0.0046729	0.00521633	0.00407226	0.00496855	0.00352787	0.00627723	0.00324756	0.00217239	0.00297725	0.00259508	0.00293282	0.00441341	0.00322957	0.00299216	0.00335605	0.00356514	0.00424108	0.0038648	0.00310689	0.00495466	0.00306569	0.00299202	0.00395757	0.00344462	0.00393262	0.00402735	0.00349257	0.00359192
Candidatus Marinimicrobia Unclassified	0.00100406	0.000126646	0.000592262	0.0130524	0.000126294	0.000578426	0.00309596	4.91363e-05	2.59014e-05	0.000639117	0.000366968	0.00122496	0.00114605	0.000694946	0.000454167	0.000727296	0.00323439	0.00010001	0.000556634	6.21615e-05	0.00109501	0.0011749	0.00322562	0.000418779	0.00335645	0.000206951	0.000162763	8.31287e-05	1.24136e-05	5.54552e-05	2.60028e-05	0.000771355	0.000764758	0.00110099	0.000181751	0.000598398	5.737e-05	2.35616e-05	0.000309184	0.000802076	0.00134022	0.000272282	0.000134775	0.00258481	0.000677219	0.000886903	0.000544502	0.00134305	0.000271007
Caulobacteraceae	0.00250553	0.000869639	0.000906673	0.00431578	0.00365134	0.00117558	0.00244496	0.00199275	0.0010711	0.010044	0.00109157	0.00225824	0.00483755	0.000690998	0.00378473	0.00235254	0.00297904	0.00195958	0.00732039	0.0035432	0.00662542	0.0024121	0.00211462	0.00450548	0.00267467	0.00438154	0.00324441	0.00244399	0.00140895	0.00340356	0.00303193	0.00134935	0.0018506	0.00269419	0.0044327	0.000577475	0.0022948	0.00223835	0.00708131	0.00144743	0.00600381	0.000453803	0.00252704	0.0020601	0.00396926	0.00143692	0.00254101	0.00118113	0.00308216
Cellvibrionaceae	0.00222688	0.00278622	0.00178849	0.00403807	0.00162424	0.00134203	0.00194931	0.00114651	0.000996444	0.00151725	0.002858	0.00135674	0.0014878	0.00160706	0.00150127	0.00295388	0.00299284	0.00147203	0.00131392	0.00112161	0.00241535	0.00168224	0.00246568	0.00160291	0.00357991	0.00121907	0.00351568	0.00125801	0.000887576	0.00155275	0.00166418	0.00144864	0.00140692	0.00136868	0.00123523	0.00128049	0.00137688	0.00190849	0.00201967	0.00178854	0.00212708	0.00127065	0.00112538	0.00234472	0.00119768	0.00323823	0.00176595	0.00183836	0.00172928
Chromatiaceae	0.00126198	0.00176461	0.000913985	0.00246938	0.00112546	0.00104866	0.00110227	0.000857155	0.000653631	0.00108598	0.00174465	0.000718804	0.00100316	0.000995037	0.000744329	0.00124331	0.00171841	0.000831336	0.00100971	0.000632426	0.00179076	0.000925679	0.00173052	0.000729252	0.00171927	0.000721095	0.00162763	0.000770326	0.000577235	0.000769441	0.000691674	0.000889462	0.000805623	0.000893746	0.000851536	0.000822274	0.00149572	0.00141369	0.00153594	0.000935756	0.00142019	0.00107904	0.000842346	0.00139018	0.00091341	0.00156067	0.00115768	0.00104777	0.0008883
Chroococcales Unclassified	0.0365306	0.00162107	0.0758666	0.0101777	0.111834	0.113856	0.136807	0.0361971	0.0316394	0.0293734	0.00780273	0.0540541	0.223962	0.045136	0.0643025	0.0722258	0.0289139	0.0447109	0.147968	0.0171809	0.0170616	0.148055	0.0743462	0.101792	0.0721499	0.0345382	0.0227516	0.0450558	0.0370237	0.0294051	0.0498318	0.0545049	0.0643272	0.0871445	0.141348	0.0542952	0.119629	0.00930682	0.0179975	0.124548	0.0603451	0.0542446	0.0748341	0.0271725	0.028067	0.0237195	0.0457038	0.0381675	0.0393734
Comamonadaceae	0.00227294	0.00279466	0.00150625	0.00360274	0.0029847	0.00310436	0.00203439	0.00166517	0.00143829	0.00341382	0.00212095	0.00188686	0.00159091	0.00201376	0.00596725	0.0015968	0.002749	0.00210334	0.0017411	0.00192971	0.00256162	0.00365821	0.00380384	0.00252711	0.00242841	0.00240581	0.00341802	0.00168474	0.00132205	0.00174684	0.00171619	0.00156884	0.0107358	0.00185226	0.00179058	0.00365106	0.00184404	0.00409971	0.00244854	0.00178393	0.00275721	0.00148242	0.00164426	0.00197104	0.00225113	0.00185631	0.00256063	0.00173359	0.00210138
Cryomorphaceae	0.000126658	4.22155e-05	6.43445e-05	0.000255194	2.07826e-05	0.000432779	0.00213425	7.09746e-05	5.63737e-05	0.000275392	5.28683e-05	0.000242596	0.000788091	0.000485673	0.000340625	0.000788243	0.000818948	0.000112512	0.000317152	9.99989e-05	0.00179867	0.000596351	0.000809503	0.000267152	0.0011173	3.88033e-05	0.000181752	0.000110838	3.10341e-05	2.07957e-05	6.24067e-05	0.000422259	0.000437839	0.000703771	0.000181751	0.000420552	4.50764e-05	4.71231e-05	0.000244355	0.00050706	0.000521375	0.00020169	6.73877e-05	0.000201363	0.000934312	0.00031626	0.000137352	0.000774716	0.000453829
Cyclobacteriaceae	0.00162814	0.00024485	0.000665381	0.00268704	0.0003581	0.000674136	0.00300719	0.000218384	0.00015998	0.00169392	0.000236352	0.000566058	0.00133312	0.000580438	0.000719098	0.00122706	0.00183803	0.000306282	0.000828479	0.00023243	0.0020912	0.00112149	0.00151575	0.000736473	0.00158702	0.000316894	0.000463875	0.00040456	0.000192412	0.000235685	0.000109212	0.00074627	0.000554596	0.00104918	0.000292821	0.000512613	0.000143425	0.000235616	0.000543565	0.000723712	0.000988373	0.000363042	0.000249335	0.000836433	0.0010869	0.000446889	0.000490542	0.00121288	0.000563522
Cytophagaceae	0.00233512	0.00046437	0.00148139	0.00523148	0.000762562	0.00200576	0.00733488	0.00101548	0.000662772	0.00233823	0.000631309	0.00133877	0.00366204	0.00185977	0.0016022	0.00289293	0.00430638	0.000956349	0.00259547	0.000678371	0.00495325	0.0023053	0.00441096	0.001704	0.00428221	0.000805169	0.00116647	0.00111392	0.00064551	0.000620405	0.000530457	0.0020559	0.00200822	0.00299858	0.00120831	0.00187052	0.000610581	0.00044767	0.00138135	0.00176549	0.00249492	0.000998366	0.000748004	0.00176193	0.0030872	0.00114816	0.00148634	0.00332747	0.00169917
Ectothiorhodospiraceae	0.00292466	0.00367275	0.00150186	0.0048712	0.00280086	0.00185596	0.00257442	0.00120657	0.0014063	0.00296176	0.00314722	0.0022253	0.0020019	0.00165445	0.00116065	0.00236067	0.00449731	0.00152828	0.0023301	0.0016189	0.00392544	0.00203827	0.00514612	0.00214444	0.00329944	0.00204041	0.00551224	0.00135777	0.00156412	0.00204145	0.00195541	0.00135144	0.00150617	0.00164501	0.00165259	0.00107544	0.00253657	0.0045945	0.00244854	0.00302392	0.0030067	0.000958028	0.00112538	0.00298173	0.0014903	0.00232382	0.00256554	0.00175581	0.00199599
Enterobacteriaceae	0.00298914	0.0186761	0.00373198	0.00337757	0.00238201	0.00724488	0.00533009	0.00698281	0.00599695	0.00550264	0.0134161	0.00560967	0.00532366	0.00830777	0.00698912	0.00655786	0.00905904	0.00778518	0.00627184	0.00604588	0.00681912	0.00578549	0.00794221	0.00506866	0.00793736	0.00573642	0.0129831	0.00724883	0.0070944	0.00805141	0.00841971	0.00805846	0.00698207	0.006226	0.00524722	0.00719542	0.0109167	0.00914189	0.00669233	0.00780872	0.0071777	0.0062524	0.00534385	0.00880965	0.0064503	0.0107735	0.00589141	0.00759476	0.00628908
Erythrobacteraceae	0.0194271	0.000683891	0.0023866	0.00457848	0.137945	0.00224504	0.00752722	0.0212869	0.0500309	0.116979	0.0015705	0.00289319	0.00993583	0.00377877	0.00533646	0.0241267	0.0044076	0.0199333	0.0599029	0.164036	0.131034	0.00184246	0.00572021	0.0569611	0.00205217	0.11392	0.0852255	0.0580516	0.0825259	0.122074	0.0990499	0.00304152	0.00269125	0.023585	0.0227963	0.00083692	0.0356227	0.0520946	0.0368228	0.00157189	0.0830649	0.000675662	0.0289632	0.00937115	0.0214181	0.00457202	0.0255474	0.00715343	0.0619035
Flammeovirgaceae	0.00253547	0.000303951	0.000982716	0.00388045	0.000602696	0.00108819	0.00415015	0.000371252	0.000217877	0.00139774	0.00029855	0.000670884	0.00199306	0.00114903	0.000706482	0.00177558	0.00241774	0.000309407	0.00133333	0.000316213	0.00275532	0.00133511	0.00224265	0.00106139	0.00215706	0.000297492	0.000645627	0.000454437	0.000403444	0.000239151	0.000166418	0.000951129	0.000928218	0.00150469	0.000488035	0.000941535	0.000340122	0.000424108	0.000842775	0.00116163	0.00128904	0.000373127	0.000242596	0.000884838	0.00152583	0.000515641	0.000686759	0.00173994	0.000909809
Flavobacteriaceae	0.14445	0.0152229	0.0195768	0.0480215	0.0130067	0.0118848	0.0887953	0.0175089	0.0391097	0.0614799	0.00938567	0.019246	0.0727341	0.0259302	0.0252567	0.0645465	0.0393325	0.0122231	0.0412233	0.0131566	0.0713577	0.0183445	0.144186	0.0513581	0.0496216	0.0219465	0.0477954	0.030414	0.0586669	0.014654	0.00795686	0.0252676	0.0159548	0.0419953	0.0206018	0.0112545	0.022989	0.0343292	0.0284349	0.0663418	0.0395925	0.00516327	0.0111459	0.0263108	0.0640307	0.0139498	0.0199994	0.0608279	0.0167723
Flavobacteriales Unclassified	0.0278395	0.000185748	0.00116844	0.00462351	0.00110308	0.000784412	0.011178	0.00272433	0.00146876	0.00310725	0.000749485	0.00315375	0.013371	0.00129908	0.00355764	0.0105641	0.00641586	0.00087509	0.00697087	0.00171349	0.00979978	0.00107699	0.0255241	0.0122168	0.00510992	0.00237024	0.00257437	0.00264349	0.00080068	0.00106058	0.000826889	0.000993982	0.00106249	0.00546394	0.00341288	0.000874581	0.00104495	0.00247396	0.00312176	0.0118329	0.00445887	0.000322704	0.00114559	0.00338058	0.00968382	0.0015538	0.00350247	0.00911879	0.00254015
Flavobacteriia Unclassified	0.0170482	0.000126646	0.00259718	0.00816621	0.00282324	0.00155634	0.0114517	0.00275163	0.00118537	0.00546107	0.00060643	0.00672082	0.0082094	0.00191505	0.00550047	0.00667975	0.00532086	0.000871965	0.00274434	0.000694587	0.0157571	0.00283044	0.0079133	0.0142385	0.0084276	0.00249635	0.0213138	0.0218296	0.00102413	0.00145223	0.000494053	0.00221373	0.00165211	0.0101291	0.00498469	0.00132861	0.000913822	0.00895339	0.0168306	0.00346183	0.0117549	0.000534479	0.0015297	0.0072123	0.00673039	0.00220007	0.00391453	0.00513408	0.00268856
Gammaproteobacteria Unclassified	0.00190218	0.00112293	0.000704865	0.00345262	0.000810522	0.000763605	0.00135009	0.000311197	0.000304723	0.000924901	0.000842782	0.000778704	0.000938343	0.000592284	0.000832639	0.00142209	0.00282491	0.000475049	0.000899676	0.000537832	0.00154962	0.0011838	0.00207332	0.000541524	0.00230984	0.000572349	0.0012587	0.000349141	0.000403444	0.000467904	0.000624067	0.000594717	0.000560433	0.000667071	0.000407257	0.00039126	0.000856452	0.00089534	0.000797894	0.00107865	0.00159291	0.000443718	0.00049193	0.00153927	0.000539267	0.00137504	0.000936936	0.00100967	0.0005076
Hahellaceae	0.00152451	0.00185748	0.00113188	0.00330251	0.000968789	0.00112772	0.00160901	0.000917211	0.00070391	0.000971666	0.00184106	0.00124892	0.000900044	0.00101873	0.00124896	0.00199905	0.00211178	0.00096885	0.000750809	0.000664858	0.00161287	0.00131731	0.0017553	0.000700371	0.00225055	0.00082457	0.00291617	0.0009255	0.000751026	0.000772907	0.000988106	0.00103579	0.000980758	0.00110531	0.00116119	0.000872489	0.000934311	0.00124876	0.00119684	0.00131375	0.00135941	0.000998366	0.000835608	0.00184325	0.00103882	0.00176693	0.00138824	0.00142243	0.00109908
Halieaceae	0.00325167	0.00155353	0.00118599	0.00806863	0.00207986	0.00169991	0.00216015	0.000507742	0.0005226	0.00216676	0.0021676	0.00145857	0.00162774	0.00118062	0.00198067	0.00190153	0.00623413	0.000693822	0.00153398	0.000927017	0.00324156	0.00343569	0.00255654	0.00155237	0.00422748	0.00136458	0.0020047	0.000764784	0.000695164	0.00085609	0.00136775	0.000880055	0.001512	0.000964986	0.00066642	0.00086412	0.000893333	0.00146082	0.00203463	0.00396889	0.00373918	0.000816845	0.000950167	0.00266807	0.000886238	0.00349261	0.00199651	0.00164468	0.000972183
Halobacteriovoraceae	0.00402313	0.00104694	0.000409465	0.00237931	6.07492e-05	0.000174776	0.00157202	0.000185626	4.11376e-05	0.000155882	0.00103871	0.00158736	0.000821971	5.52798e-05	0.00180405	0.000735423	0.000800545	1.25013e-05	0.000485437	4.32428e-05	0.000679936	0.000445038	0.00180486	0.000259932	0.00154141	4.85041e-05	0.000477438	5.54192e-05	1.86205e-05	3.46595e-05	7.28078e-05	0.000344915	0.000110919	0.000392903	0.000131265	0.000119261	4.09786e-05	0.000212054	0.000438841	0.000401038	0.000451005	0.000463887	6.73877e-05	0.0126356	0.00045566	0.00573393	0.000225649	0.00072074	0.00022799
Halomonadaceae	0.0288597	0.157742	0.0098725	0.0483067	0.0657466	0.00259043	0.00314035	0.00456422	0.00302438	0.0824461	0.103339	0.0208573	0.00281503	0.0111191	0.00928519	0.00613936	0.0617984	0.00588186	0.00273139	0.0429022	0.0302809	0.00217178	0.252899	0.00553077	0.00817222	0.0315859	0.247649	0.00200063	0.00734888	0.00770481	0.0249991	0.00539635	0.0029773	0.00192566	0.0020935	0.00369082	0.00258575	0.24471	0.0151849	0.036158	0.0443392	0.00327746	0.00157687	0.0319839	0.00467783	0.0274871	0.00684307	0.0145577	0.0336393
Hyphomicrobiaceae	0.00114914	0.000185748	0.000279314	0.00230425	0.000863278	0.000609636	0.0013279	0.000289358	0.000260538	0.00143931	0.000426056	0.000970385	0.00073506	0.000244811	0.000328009	0.000780117	0.0016632	0.00019377	0.00106796	0.000540535	0.00124523	0.000631954	0.00187507	0.000750913	0.00153229	0.000520611	0.000732434	0.000326973	0.000359996	0.000485233	0.000353638	0.000283248	0.000216	0.000697294	0.000494766	0.000267814	0.000372905	0.000730409	0.00137138	0.000594643	0.00134662	0.000262197	0.000242596	0.000834497	0.000505824	0.000543142	0.000784868	0.000520711	0.000638802
Hyphomonadaceae	0.00882463	0.00103006	0.000830629	0.0137054	0.0602024	0.00190381	0.00665059	0.019791	0.00447638	0.126249	0.00156739	0.00540301	0.0111938	0.000647564	0.00133727	0.0186537	0.00406023	0.00121888	0.154537	0.0563129	0.0937956	0.00201157	0.00241199	0.0520802	0.00408155	0.0875985	0.0223067	0.00840709	0.0138598	0.0554206	0.0537218	0.000791214	0.000688866	0.00379302	0.0043149	0.000834828	0.0356432	0.0156684	0.0426275	0.00190378	0.0875974	0.00040338	0.0491189	0.00268162	0.00222604	0.00277071	0.0296435	0.00191774	0.0379431
Idiomarinaceae	0.000568811	0.00553023	0.000937383	0.00126846	0.000564328	0.000719911	0.00072868	0.000562338	0.000496698	0.00107039	0.00395268	0.000527123	0.000545035	0.00175316	0.00092095	0.000670413	0.00160799	0.00105948	0.000731392	0.00066756	0.00148637	0.000560748	0.00138772	0.000310474	0.00102153	0.000656423	0.00156252	0.000626237	0.000564821	0.00134479	0.000816488	0.000836157	0.00070638	0.000405856	0.000464474	0.000420552	0.00908085	0.00174356	0.00067821	0.000857392	0.00236058	0.000423549	0.000599751	0.0016748	0.00045566	0.00171193	0.000858449	0.00129543	0.00139805
Kiloniellaceae	0.000891214	0.000143533	0.000150625	0.00201903	0.000468408	0.000357875	0.000632509	0.000114651	0.000108177	0.00126265	0.000640639	0.000742764	0.000382997	0.000130302	0.000126157	0.000455068	0.00143316	0.000115637	0.000239482	0.000213511	0.00119384	0.000498442	0.000982967	0.000397118	0.00142512	0.000184316	0.000474726	8.86707e-05	0.00013655	0.000232219	0.000145616	0.000153644	0.000180973	0.000313027	0.000306284	0.000119261	0.000102446	0.000518354	0.00107716	0.000442525	0.00102036	0.000100845	0.000181947	0.000724134	0.000265453	0.000556892	0.000402245	0.000311157	0.000251649
Legionellaceae	0.000923455	0.00021952	0.000348045	0.00133602	0.00124216	0.000611716	0.00114295	0.000371252	0.000344337	0.00121068	0.000326539	0.000410317	0.00151284	0.000458033	0.000378472	0.00187309	0.00122612	0.000234399	0.00152751	0.0012135	0.00211096	0.000694259	0.00114404	0.00797123	0.00105801	0.000523845	0.000751423	0.000798036	0.000322755	0.00125814	0.00355718	0.00045466	0.000262703	0.000544019	0.000716906	0.000295014	0.0122321	0.000353423	0.000558525	0.000520889	0.000799655	0.000181521	0.00125341	0.000607963	0.000620784	0.000550017	0.00331116	0.000381008	0.00210783
Methylobacteriaceae	0.00238578	0.000312394	0.000675617	0.00334754	0.0023852	0.000948784	0.00143147	0.000693368	0.000708481	0.00296176	0.00102005	0.00203362	0.00129483	0.000754175	0.000719098	0.00157649	0.00247755	0.000909469	0.0016699	0.00198106	0.00277509	0.00135292	0.00193289	0.00241159	0.00251278	0.00133548	0.00162221	0.000775868	0.00116068	0.001934	0.00104531	0.000593672	0.000449514	0.00120677	0.00136313	0.000564921	0.00102037	0.00155506	0.00293725	0.00118928	0.00293953	0.000453803	0.000963644	0.00155476	0.00119976	0.00136817	0.00200632	0.000879494	0.00137439
Methylococcaceae	0.00113762	0.00110604	0.000710714	0.00232677	0.000956	0.000907171	0.0010024	0.000753423	0.000572879	0.00116392	0.00130305	0.0008416	0.000925086	0.000671255	0.000618172	0.000971083	0.00177132	0.000725075	0.000951456	0.000567561	0.00160101	0.00107699	0.00151162	0.000830337	0.00156193	0.000630554	0.00107695	0.000554192	0.000502753	0.000661997	0.000598064	0.00069192	0.000589623	0.000790123	0.000619299	0.00065489	0.000844159	0.00108383	0.00108214	0.000958804	0.00106834	0.000958028	0.000633445	0.00115978	0.000696031	0.00124441	0.000726003	0.000866793	0.000778607
Microbacteriaceae	0.000495119	8.44309e-05	0.000324647	0.000255194	0.000449224	0.000399488	0.00056223	0.00026206	0.000327577	0.000384509	7.15276e-05	0.000224626	0.000693814	0.000229016	0.000391088	0.000398185	0.000710829	0.000156266	0.00259547	0.000218917	0.00161287	0.000676457	0.000450183	0.000397118	0.000451479	0.000410668	0.000230581	0.000487689	0.000148964	0.000374323	0.00104531	0.000326101	0.000204325	0.000295756	0.000881828	0.000215507	0.00135229	0.000376985	0.000169552	0.000640739	0.000451005	0.000191606	0.00377371	0.000398855	0.000326069	0.000391887	0.000274704	0.00022543	0.00173143
Moraxellaceae	0.0058355	0.00917764	0.672135	0.00456347	0.0124072	0.605915	0.184275	0.635736	0.60168	0.00339304	0.0149462	0.00281831	0.209563	0.751363	0.614576	0.321124	0.020729	0.567746	0.204634	0.316207	0.00460933	0.501015	0.00512134	0.0510838	0.00363463	0.324021	0.0336675	0.576005	0.433596	0.378232	0.398373	0.715178	0.719596	0.472004	0.34052	0.759666	0.4635	0.0158334	0.00608394	0.0282386	0.00351528	0.806256	0.607581	0.0103702	0.515069	0.0368924	0.392713	0.496587	0.399647
Mycobacteriaceae	0.00170183	0.00106383	0.00145945	0.00147862	0.00180969	0.0014856	0.00206398	0.00116289	0.000969019	0.00147569	0.000973398	0.00119501	0.00181629	0.000998985	0.00103449	0.00134489	0.00260637	0.00103136	0.00200647	0.00128107	0.0017789	0.00168224	0.0016727	0.00161735	0.00179907	0.00127404	0.000873495	0.00122476	0.000862749	0.00085609	0.00120653	0.00138593	0.000963245	0.00127154	0.00144391	0.00132233	0.00149572	0.00117808	0.00132151	0.00147047	0.00149695	0.00091769	0.00186664	0.00134371	0.00107644	0.00112754	0.00138824	0.00124463	0.00159163
Nostocaceae	0.00027174	0.000194191	0.000472347	0.000495376	0.000514769	0.000857235	0.00160162	0.000474984	0.000409852	0.000275392	0.000171044	0.000470218	0.00225821	0.000525158	0.000201852	0.000832937	0.000646417	0.000365663	0.00125566	0.000248646	0.000296484	0.001166	0.000764071	0.00106861	0.000811749	0.000339529	0.000260421	0.000465521	0.00025448	0.000253015	0.000353638	0.000397175	0.000618812	0.00136221	0.00156508	0.000502152	0.000840061	0.000353423	0.000244355	0.000788247	0.000793257	0.000302535	0.000451498	0.000546005	0.000742015	0.00031626	0.000358096	0.000536586	0.000395756
Oceanospirillaceae	0.0117677	0.0096589	0.0043491	0.0207833	0.00655611	0.00189133	0.00580355	0.00173615	0.00158761	0.00266559	0.0434453	0.00682564	0.0047801	0.00181239	0.0100926	0.0275844	0.0131722	0.00175956	0.00326861	0.00176214	0.00541972	0.00539386	0.00643059	0.0022022	0.0192061	0.0019919	0.012861	0.00165149	0.00186825	0.00172951	0.0036768	0.00190435	0.0024986	0.00422047	0.00793982	0.00234338	0.00232758	0.00808162	0.0187754	0.0138519	0.00762231	0.00209758	0.00156339	0.021027	0.00313318	0.023747	0.00287948	0.00680099	0.00252079
Oscillatoriales Unclassified	0.00123204	0.000742992	0.0014653	0.00153867	0.00139244	0.00173944	0.00317734	0.001081	0.000802945	0.000914509	0.000674848	0.00112313	0.00408629	0.000864734	0.000794792	0.00172682	0.00114561	0.000918845	0.00242071	0.000518913	0.000822248	0.00242101	0.00147858	0.00228162	0.00190168	0.000785767	0.000594085	0.00104188	0.000608269	0.000443642	0.000728078	0.000996072	0.00105665	0.00225164	0.00279021	0.00101895	0.00149572	0.00044767	0.000832801	0.0014336	0.00134342	0.000736169	0.000801914	0.00118688	0.00141505	0.000914404	0.000809395	0.00127638	0.00096358
Parvularculaceae	0.0006402	0.000151976	0.000245679	0.00106581	0.00202231	0.000285051	0.000580724	0.000709746	0.000277298	0.00419323	0.000242572	0.000604993	0.000603957	0.000280348	0.000290162	0.000735423	0.000784442	0.000168767	0.0044466	0.00195403	0.00307948	0.00034713	0.000470833	0.00181952	0.000551807	0.00268066	0.000957589	0.000454437	0.000564821	0.0020969	0.00169018	0.000216356	0.000239352	0.000282804	0.000306284	0.000307568	0.00139737	0.000353423	0.00177531	0.000391819	0.00360484	0.000221859	0.00161057	0.00037562	0.000328159	0.000302509	0.00128522	0.000304806	0.00118297
Pasteurellaceae	0.000833642	0.00276933	0.00253137	0.00166627	0.000538749	0.00188509	0.00169779	0.00201459	0.00172778	0.000883333	0.00189082	0.000769719	0.00111806	0.00251128	0.00199329	0.0015643	0.00154818	0.00201271	0.000970874	0.00143512	0.00143103	0.00213618	0.00143315	0.000657049	0.00175803	0.00145836	0.00208065	0.00187871	0.00149584	0.00214889	0.00171619	0.00221059	0.00235849	0.00150685	0.00156508	0.00221993	0.00330697	0.000848216	0.000827815	0.00166869	0.00158012	0.00248079	0.00174534	0.00150829	0.00170977	0.00200069	0.00147653	0.00193044	0.00176585
Pelagibacteraceae	0.0314735	0.00392604	0.00659239	0.0509187	0.00467769	0.0156404	0.0551688	0.00256601	0.000222448	0.0155051	0.00800799	0.0395732	0.0273327	0.00525553	0.00738021	0.0312656	0.107699	0.00392228	0.0182071	0.000986476	0.0290791	0.0426079	0.0810329	0.00431053	0.0958982	0.00657393	0.00223799	0.00383501	0.00104275	0.0014661	0.00128974	0.00913293	0.00488628	0.024116	0.00729023	0.0119847	0.00186862	0.000989586	0.0123574	0.0145065	0.0475155	0.00291442	0.00484518	0.0624885	0.0541796	0.0183087	0.016595	0.0187646	0.00936264
Phyllobacteriaceae	0.00377442	0.00095407	0.000833554	0.00514891	0.00383519	0.00159795	0.00357682	0.00123933	0.00120518	0.00440107	0.00170111	0.00308786	0.00235101	0.000809454	0.0011228	0.0027751	0.00423277	0.000928221	0.00271197	0.00219998	0.00399265	0.00257232	0.00360972	0.00350908	0.00401542	0.00184316	0.00266389	0.00108622	0.0016324	0.00221821	0.00175259	0.000936496	0.000776434	0.00204871	0.00193531	0.00070092	0.00124165	0.00228547	0.00541072	0.0024385	0.00454524	0.000534479	0.0015297	0.00260611	0.00169096	0.00178068	0.00306098	0.00150498	0.00226054
Piscirickettsiaceae	0.00113532	0.00106383	0.000552778	0.00225922	0.00110148	0.000597152	0.00104309	0.000507742	0.000501269	0.000789803	0.00111023	0.00105724	0.000667299	0.000509364	0.000769561	0.00111329	0.00160339	0.000478174	0.0010356	0.000594588	0.00163264	0.000756564	0.00143315	0.00113359	0.00128831	0.000776066	0.0015354	0.000498772	0.000477925	0.000686259	0.000660471	0.000521553	0.000496217	0.000664912	0.000403891	0.000483321	0.000606483	0.000706847	0.00104225	0.00088044	0.00158012	0.000544563	0.000525624	0.000956476	0.000464021	0.000976281	0.00111844	0.000619138	0.00113565
Planctomycetaceae	0.00896741	0.000785208	0.00644176	0.00791101	0.00650336	0.0115415	0.0166968	0.0079164	0.00827932	0.0029098	0.000845892	0.00733779	0.0192869	0.00333653	0.00498322	0.00782961	0.00907284	0.00365663	0.0131327	0.00126485	0.00377918	0.0135737	0.0204358	0.0194732	0.0106941	0.00558444	0.0115508	0.00773652	0.00633096	0.00201718	0.00262108	0.00527615	0.00499136	0.0104767	0.0115244	0.00753019	0.00453223	0.00452382	0.0120133	0.00761511	0.00419979	0.00535487	0.00357829	0.00331862	0.00403823	0.00377449	0.00837356	0.00489595	0.00334887
Pleurocapsales Unclassified	0.000124355	0.000118203	0.000166711	0.000225171	0.000206227	0.00021847	0.00262251	0.000169247	0.000120366	8.83333e-05	0.000102627	0.000128786	0.00104146	0.000130302	0.000138773	0.000280354	0.000174832	0.000128138	0.000317152	0.000143242	0.000106734	0.000302626	0.000235417	0.00044044	0.000223459	7.11394e-05	0.000108509	0.000160716	8.68955e-05	0.000117842	0.000119613	0.000119152	0.000180973	0.00194724	0.000451011	0.000144369	0.000377003	4.71231e-05	0.000129658	0.00024892	0.000188718	0.000100845	0.000134775	0.000160704	0.00152583	9.6253e-05	0.000176595	0.000565162	0.000150559
Porphyromonadaceae	0.000207259	2.53293e-05	0.000140388	0.000510388	7.99331e-05	0.000563861	0.00194191	0.00026206	0.000140173	0.000748235	0.000133726	0.000398337	0.00119171	0.000576489	0.000630787	0.000979209	0.000791343	0.000259402	0.00104207	0.000127026	0.001012	0.000872274	0.001111	0.000555965	0.00115834	0.00023282	0.000276697	0.000426728	0.000142757	9.70467e-05	0.000140415	0.000593672	0.000612974	0.000772853	0.000393794	0.000531444	0.000139327	0.000188493	0.000234381	0.000599252	0.000514978	0.000262197	0.000242596	0.000408535	0.00120185	0.000357511	0.000466015	0.00108905	0.000563522
Prochlorococcaceae	0.00508476	0.00252448	0.00474541	0.0552345	0.00556814	0.00780042	0.0082744	0.00173069	0.00174606	0.00631323	0.0012564	0.0203691	0.0177122	0.00269292	0.00365857	0.00487573	0.0110535	0.002419	0.00904207	0.000999989	0.0108553	0.0131464	0.0131462	0.00496036	0.0366177	0.00184639	0.00240347	0.00277096	0.00207308	0.00186468	0.00227264	0.00441596	0.00501471	0.00570357	0.00679883	0.00662422	0.00810556	0.000730409	0.00251337	0.0138566	0.0233051	0.00300518	0.00491256	0.0294397	0.00177247	0.00438639	0.00296778	0.00279088	0.00194006
Pseudoalteromonadaceae	0.00250553	0.0266717	0.00291744	0.00628228	0.00152512	0.00221591	0.00184574	0.00183442	0.00187862	0.00247333	0.0124862	0.00189884	0.00256903	0.00291009	0.00268716	0.00221439	0.0049827	0.00427857	0.00177346	0.00259457	0.00551064	0.00219849	0.00287043	0.001704	0.0057917	0.00158447	0.00405823	0.00205605	0.0014586	0.00312282	0.00428526	0.00247711	0.00298898	0.00230129	0.0017401	0.00219273	0.0047904	0.0057019	0.00466269	0.00472026	0.00478513	0.00236986	0.00135449	0.00667791	0.00239326	0.0119904	0.00230555	0.00353702	0.00301764
Pseudomonadaceae	0.00772616	0.0403495	0.00733527	0.0132326	0.0233069	0.00827065	0.00948023	0.0103951	0.00539817	0.0118886	0.0269504	0.00631948	0.00880157	0.00673229	0.0203744	0.0114783	0.0124153	0.00867277	0.0144337	0.00634318	0.0124286	0.00629284	0.0157068	0.00878713	0.00962698	0.015434	0.0259037	0.00847913	0.00589028	0.00722304	0.0083833	0.00688262	0.0121719	0.00768751	0.0102588	0.00798631	0.00655247	0.01376	0.00803379	0.00832961	0.0113839	0.00658518	0.00462954	0.00918721	0.0148424	0.00981781	0.0101297	0.00784242	0.00674936
Rhizobiaceae	0.0069593	0.00168862	0.00164956	0.0101927	0.00767038	0.00252801	0.00618823	0.00235308	0.00217115	0.00990891	0.00381273	0.00644528	0.00461954	0.00148071	0.00292685	0.00438816	0.00762128	0.00210022	0.0050356	0.00457292	0.00784298	0.00480641	0.00667427	0.00772574	0.00771846	0.0039353	0.00609276	0.00225002	0.00292341	0.00414181	0.00272509	0.00172353	0.00173968	0.00365702	0.00377301	0.00171359	0.00257345	0.00553697	0.0100136	0.00527342	0.00886337	0.000998366	0.00221032	0.00559171	0.00369544	0.00373324	0.00566576	0.00281311	0.00410812
Rhodobacteraceae	0.389843	0.0439125	0.0330745	0.181998	0.337852	0.0631025	0.214402	0.125276	0.144685	0.266294	0.174232	0.630864	0.174888	0.0188109	0.0723009	0.207182	0.303979	0.130935	0.114427	0.202163	0.236112	0.0475122	0.0852043	0.416844	0.3164	0.203345	0.205733	0.098164	0.229721	0.182999	0.0897513	0.0323331	0.0170582	0.144254	0.261782	0.0158889	0.0781011	0.206706	0.467241	0.378617	0.219246	0.0154495	0.0980896	0.379957	0.120804	0.387432	0.259355	0.119789	0.197179
Rhodobacterales Unclassified	0.0101557	0.000970956	0.000988566	0.00603459	0.00736823	0.00182683	0.00521542	0.00145771	0.00144286	0.00613656	0.00434764	0.0155232	0.00285186	0.000655461	0.00210683	0.00341301	0.00879449	0.00149703	0.00229773	0.00189457	0.00590596	0.00202047	0.0032504	0.00605063	0.00873999	0.00203071	0.00458449	0.00177341	0.00207929	0.00214542	0.00147696	0.000839293	0.000700542	0.00292302	0.00417017	0.000765782	0.00161865	0.00464163	0.010223	0.0108465	0.00644522	0.000393296	0.00175882	0.00900714	0.00233682	0.00915779	0.004253	0.003337	0.00344781
Rhodobiaceae	0.0011192	0.000177305	0.000359744	0.00304732	0.000981579	0.000630442	0.000765668	0.000316656	0.000199593	0.0018498	0.000466485	0.000787689	0.000634892	0.000272451	0.000264931	0.000674476	0.00259257	0.000134389	0.00151456	0.000764857	0.00175518	0.0011571	0.0010284	0.00106139	0.00164402	0.00107679	0.000805677	0.000415644	0.00039103	0.000793703	0.000644869	0.000328192	0.000239352	0.000349727	0.000282724	0.000380799	0.000475351	0.0003063	0.00115695	0.000636129	0.00195755	0.000181521	0.000539102	0.000915817	0.000497464	0.000673771	0.000917314	0.00046991	0.000950675
Rhodospirillaceae	0.00581707	0.0017055	0.00119768	0.0169329	0.0043068	0.00215349	0.00427591	0.00143587	0.00110767	0.0141593	0.00582484	0.00499269	0.00295792	0.000995037	0.00147604	0.00329112	0.00751546	0.00117512	0.00366343	0.00248916	0.0125077	0.00397864	0.00666601	0.00389897	0.00880155	0.00283911	0.00411519	0.0016127	0.00171929	0.0024227	0.0018358	0.00129918	0.00101579	0.00219767	0.0023594	0.00123027	0.00136459	0.00412327	0.00978916	0.00312533	0.0099509	0.000847099	0.00148253	0.00500311	0.0021299	0.0031076	0.00341908	0.00200029	0.00252294
Rubritaleaceae	0.000163504	9.2874e-05	0.00146676	0.000120091	5.75518e-05	0.00172279	0.00121693	0.000229303	0.000173692	0.000124706	4.04287e-05	0.000119801	0.000704126	0.000785763	0.00116065	0.000556646	0.000195535	0.000781331	0.000705502	0.000127026	0.000142312	0.00251001	0.000185855	0.00089532	0.000150493	0.000607918	8.40943e-05	0.000266012	0.000248273	0.000277276	0.000130014	0.00105356	0.00149449	0.000552654	0.000390428	0.00137883	0.000262263	0.000141369	0.000149605	4.60963e-05	0.000137541	0.00091769	0.000343677	6.97027e-05	0.000543448	5.50017e-05	0.00110372	0.000581037	0.000234442
Saprospiraceae	5.52691e-05	0	2.3398e-05	9.00685e-05	9.59197e-06	0.0005597	0.00262621	0.000294818	0.00023616	0.00053	0.000130616	0.000452247	0.00118435	0.00038301	0.00041632	0.00100359	0.00124683	0.000234399	0.000899676	0.000213511	0.00133615	0.000720961	0.00129273	0.00116247	0.00111273	0.000339529	0.000306537	0.000410102	0.000322755	0.000242617	0.000109212	0.000532005	0.000467028	0.000949875	0.000413988	0.000548183	0.000241774	0.000259177	0.000423881	0.000488621	0.000674908	0.000191606	0.0003302	0.000435642	0.000982386	0.000378137	0.000392434	0.00111127	0.000763551
Shewanellaceae	0.00229367	0.00901722	0.00256939	0.0068452	0.00183526	0.00228457	0.00183834	0.00198183	0.00188776	0.00236421	0.00665207	0.00206057	0.00215804	0.00290614	0.00213206	0.00295388	0.00377268	0.00355974	0.00159871	0.00205133	0.00281067	0.00210948	0.00287869	0.00203613	0.00344538	0.00144542	0.00530879	0.00205051	0.00161998	0.00300152	0.00333876	0.0026109	0.00292476	0.00235958	0.0014641	0.0022011	0.00414703	0.00400547	0.00323646	0.00340191	0.00275081	0.00314637	0.00195424	0.00412214	0.00232637	0.00613269	0.0022614	0.00314014	0.00280901
Sphingobacteriaceae	0.00147845	8.44309e-05	0.00107923	0.00312237	0.00032293	0.00101537	0.00376176	0.000382171	0.000170645	0.000898921	0.000379408	0.000485193	0.00166898	0.000979242	0.000719098	0.00157242	0.0016563	0.000350036	0.000770227	0.000140539	0.00189354	0.00126391	0.00171813	0.000411558	0.00187432	0.000245754	0.000518129	0.000293722	0.00025448	0.000235685	0.000135215	0.000986665	0.00100995	0.00124347	0.00044428	0.000859935	0.000422079	0.000117808	0.000493697	0.000760589	0.000927599	0.000383211	0.000222379	0.000652495	0.00168469	0.000467515	0.000466015	0.00156848	0.000954976
Sphingomonadaceae	0.00809692	0.000937183	0.00188939	0.00640237	0.0403918	0.00296703	0.00433139	0.00766526	0.0167171	0.0358477	0.00180374	0.00305192	0.00696319	0.00159127	0.00662327	0.00913793	0.00424887	0.016111	0.0258705	0.0503805	0.0314589	0.00262572	0.00461747	0.0208162	0.00350922	0.0370539	0.0286137	0.0174349	0.0267018	0.0386488	0.0312034	0.00246144	0.00279633	0.00853592	0.0132745	0.00141649	0.0136909	0.0158334	0.0149505	0.00150735	0.0249908	0.000947944	0.0111122	0.00495664	0.0136029	0.00315572	0.0110421	0.00349257	0.020061
Streptomycetaceae	0.00196205	0.000135089	0.00133661	0.0014486	0.00208785	0.00175816	0.00225632	0.000316656	0.000309294	0.00103402	0.000485144	0.00135075	0.00225085	0.000785763	0.000832639	0.00136114	0.00437769	0.00067507	0.00237541	0.000613507	0.0015852	0.00196707	0.00334539	0.00114081	0.00221863	0.000620853	0.000702594	0.000504314	0.000310341	0.000589212	0.000707276	0.00109118	0.00127849	0.00184578	0.00149776	0.000895504	0.000856452	0.0003063	0.000867709	0.00230482	0.00201833	0.000927775	0.000734526	0.00141923	0.00079636	0.00121691	0.000681854	0.000758841	0.000752797
Vibrionaceae	0.00507094	0.0179753	0.00632185	0.00957728	0.00335559	0.00540141	0.00591821	0.00471708	0.00415337	0.00395421	0.0136089	0.00400733	0.00444572	0.00643615	0.00436505	0.00524954	0.00737053	0.00625377	0.00502913	0.00365942	0.00796948	0.00502003	0.00639755	0.00392063	0.00652136	0.00366368	0.00989599	0.00514844	0.00321514	0.00512961	0.00550219	0.00567124	0.00492714	0.00481414	0.00390428	0.00476207	0.00817113	0.00713916	0.00534589	0.00701586	0.0170294	0.00557673	0.00482496	0.00812618	0.00507287	0.0101684	0.00494957	0.00703277	0.00480929
Xanthobacteraceae	0.0010409	0.000177305	0.000361207	0.0018389	0.00126614	0.000505602	0.00123912	0.000316656	0.000313865	0.0017199	0.000413616	0.00104526	0.000687922	0.00030009	0.000264931	0.00078418	0.00155048	0.00043442	0.00115858	0.000837829	0.00160497	0.000658656	0.00120599	0.00089532	0.00139776	0.000766365	0.00107152	0.000393476	0.000521373	0.000932341	0.000572062	0.000315649	0.000432001	0.00054186	0.00066642	0.00033686	0.000446666	0.000612601	0.00176534	0.000871221	0.0016217	0.000292451	0.000390849	0.000879029	0.000679309	0.000508766	0.00086826	0.000628663	0.000808719
Xanthomonadaceae	0.00139785	0.00202634	0.0014185	0.00222919	0.00178571	0.00119846	0.00105788	0.00126662	0.0010452	0.00761744	0.00199966	0.00107821	0.00122559	0.00112534	0.0016022	0.00127988	0.00174372	0.00114387	0.00116505	0.00144053	0.00208329	0.000979083	0.00149097	0.00163901	0.00129971	0.00139692	0.00177683	0.00113055	0.0011793	0.00113337	0.00123253	0.00135458	0.00127265	0.00127585	0.00101646	0.00135581	0.00121297	0.00169643	0.0010223	0.000921927	0.00164409	0.00140175	0.00156339	0.00135727	0.00145686	0.00177381	0.00137352	0.00123193	0.00129266
[truncated: 10 more columns]

## Sheet: 16S Taxa Data Fig 2
	Bacteria;Proteobacteria;Gammaproteobacteria;Pseudomonadales;Moraxellaceae;Psychrobacter;Psychrobacter_unclassified;	Bacteria;Proteobacteria;Alphaproteobacteria;Rhodobacterales;Rhodobacteraceae;Rhodobacteraceae_unclassified;Rhodobacteraceae_unclassified;	Bacteria;Proteobacteria;Gammaproteobacteria;Gammaproteobacteria_unclassified;Gammaproteobacteria_unclassified;Gammaproteobacteria_unclassified;Gammaproteobacteria_unclassified;	Bacteria;Proteobacteria;Gammaproteobacteria;Pseudomonadales;Moraxellaceae;Psychrobacter;Psychrobacter_glacincola;	Bacteria;Proteobacteria;Gammaproteobacteria;Pseudomonadales;Moraxellaceae;Psychrobacter;Psychrobacter_pacificensis;	Bacteria;Bacteria_unclassified;Bacteria_unclassified;Bacteria_unclassified;Bacteria_unclassified;Bacteria_unclassified;Bacteria_unclassified;	Bacteria;Proteobacteria;Gammaproteobacteria;Oceanospirillales;Halomonadaceae;Halomonas;Halomonas_unclassified;	Bacteria;Proteobacteria;Gammaproteobacteria;Alteromonadales;Alteromonadaceae;Alteromonas;Alteromonas_unclassified;	Bacteria;Bacteroidetes;Flavobacteria;Flavobacteriales;Flavobacteriaceae;Flavobacteriaceae_unclassified;Flavobacteriaceae_unclassified;	Bacteria;Cyanobacteria;Cyanobacteria;SubsectionI;FamilyI;Synechococcus;uncultured_bacterium;	Bacteria;Proteobacteria;Alphaproteobacteria;Rhodobacterales;Rhodobacteraceae;Nautella;Nautella_italica;	Bacteria;Proteobacteria;Alphaproteobacteria;SAR11_clade;Surface_1;uncultured_bacterium;uncultured_bacterium_unclassified;	Bacteria;Proteobacteria;Proteobacteria_unclassified;Proteobacteria_unclassified;Proteobacteria_unclassified;Proteobacteria_unclassified;Proteobacteria_unclassified;	Bacteria;Proteobacteria;Alphaproteobacteria;Sphingomonadales;Erythrobacteraceae;Erythrobacter;Erythrobacter_unclassified;	Bacteria;Proteobacteria;Alphaproteobacteria;Alphaproteobacteria_unclassified;Alphaproteobacteria_unclassified;Alphaproteobacteria_unclassified;Alphaproteobacteria_unclassified;	Bacteria;Cyanobacteria;Cyanobacteria;SubsectionI;FamilyI;FamilyI_unclassified;FamilyI_unclassified;	Bacteria;Proteobacteria;Gammaproteobacteria;Pseudomonadales;Moraxellaceae;Moraxellaceae_unclassified;Moraxellaceae_unclassified;	Bacteria;Proteobacteria;Gammaproteobacteria;Pseudomonadales;Moraxellaceae;Psychrobacter;Psychrobacter_celer;	Bacteria;Proteobacteria;Gammaproteobacteria;Pseudomonadales;Moraxellaceae;Psychrobacter;Psychrobacter_sp__es5;	Bacteria;Bacteroidetes;Flavobacteria;Flavobacteriales;Flavobacteriaceae;Nonlabens;Nonlabens_sediminis;	Bacteria;Cyanobacteria;Cyanobacteria;SubsectionI;FamilyI;Synechococcus;Synechococcus_unclassified;	Bacteria;Proteobacteria;Gammaproteobacteria;Oceanospirillales;Halomonadaceae;Halomonas;Halomonas_aquamarina;	Bacteria;Proteobacteria;Gammaproteobacteria;Alteromonadales;Alteromonadaceae;Alteromonas;uncultured_Alteromonadaceae_bacterium;	Bacteria;Proteobacteria;Gammaproteobacteria;Pseudomonadales;Moraxellaceae;Psychrobacter;Psychrobacter_psychrophilus;	Bacteria;Proteobacteria;Gammaproteobacteria;Alteromonadales;Alteromonadaceae;Alteromonas;Alteromonas_macleodii;	Bacteria;Proteobacteria;Gammaproteobacteria;Oceanospirillales;Halomonadaceae;Halomonadaceae_unclassified;Halomonadaceae_unclassified;	Bacteria;Proteobacteria;Alphaproteobacteria;Rhodobacterales;Rhodobacteraceae;Ruegeria;Ruegeria_mobilis;	Bacteria;Actinobacteria;Acidimicrobiia;Acidimicrobiales;OCS155_marine_group;uncultured_bacterium;uncultured_bacterium_unclassified;	Bacteria;Bacteroidetes;Bacteroidetes_unclassified;Bacteroidetes_unclassified;Bacteroidetes_unclassified;Bacteroidetes_unclassified;Bacteroidetes_unclassified;	Bacteria;Proteobacteria;Alphaproteobacteria;Rhodobacterales;Rhodobacteraceae;Oceanicola;Oceanicola_nanhaiensis;	Bacteria;Proteobacteria;Gammaproteobacteria;Alteromonadales;Alteromonadaceae;Alteromonadaceae_unclassified;Alteromonadaceae_unclassified;	Bacteria;Proteobacteria;Alphaproteobacteria;Rhodobacterales;Rhodobacteraceae;Ruegeria;Ruegeria_unclassified;	Bacteria;Proteobacteria;Gammaproteobacteria;Alteromonadales;Alteromonadaceae;Alteromonas;Alteromonas_marina;	Bacteria;Proteobacteria;Gammaproteobacteria;Pseudomonadales;Moraxellaceae;Psychrobacter;Psychrobacter_aquaticus;	Bacteria;Proteobacteria;Alphaproteobacteria;SAR11_clade;Surface_1;Surface_1_unclassified;Surface_1_unclassified;	Bacteria;Proteobacteria;Gammaproteobacteria;Oceanospirillales;Halomonadaceae;Halomonas;Halomonas_meridiana;	Bacteria;Proteobacteria;Alphaproteobacteria;Sphingomonadales;Erythrobacteraceae;Erythrobacter;Enterovibrio_calviensis;	Bacteria;Proteobacteria;Gammaproteobacteria;Pseudomonadales;Moraxellaceae;Psychrobacter;Arctic_sea_ice_bacterium_ARK10000;	Bacteria;Bacteroidetes;Flavobacteria;Flavobacteriales;Flavobacteriaceae;Mesoflavibacter;Mesoflavibacter_zeaxanthinifaciens;	Bacteria;Proteobacteria;Gammaproteobacteria;Oceanospirillales;Halomonadaceae;Cobetia;Cobetia_unclassified;	Bacteria;Proteobacteria;Gammaproteobacteria;Oceanospirillales;Halomonadaceae;Cobetia;Cobetia_marina;	Bacteria;Planctomycetes;Planctomycetacia;Planctomycetales;Planctomycetaceae;Planctomycetaceae_unclassified;Planctomycetaceae_unclassified;	Bacteria;Proteobacteria;Gammaproteobacteria;Oceanospirillales;Oceanospirillales_unclassified;Oceanospirillales_unclassified;Oceanospirillales_unclassified;	Bacteria;Proteobacteria;Gammaproteobacteria;Oceanospirillales;Halomonadaceae;Halomonas;uncultured_bacterium;	Bacteria;Proteobacteria;Alphaproteobacteria;Rhodobacterales;Rhodobacteraceae;Donghicola;Donghicola_eburneus;	Bacteria;Proteobacteria;Alphaproteobacteria;Sphingomonadales;Erythrobacteraceae;Erythrobacteraceae_unclassified;Erythrobacteraceae_unclassified;	Bacteria;Proteobacteria;Alphaproteobacteria;Rhodobacterales;Rhodobacteraceae;Oceanibulbus;Oceanibulbus_indolifex;	Bacteria;Proteobacteria;Alphaproteobacteria;Caulobacterales;Hyphomonadaceae;Hyphomonas;Hyphomonas_unclassified;	Bacteria;Proteobacteria;Alphaproteobacteria;Sphingomonadales;Erythrobacteraceae;Erythrobacter;uncultured_bacterium;
MaldenT3t0	0.413953	0.053488	0.039535	0.083721	0.104651	0.025581	0.004651	0.002326	0.011628	0.004651	0.009302	0.002326	0.011628	0.011628	0.004651	0.002326	0.011628	0.009302	0.02093	0.034884	0	0	0.002326	0.006977	0	0	0	0	0.004651	0.004651	0.002326	0.002326	0	0.009302	0	0	0.006977	0	0	0.002326	0	0.004651	0.002326	0	0	0.006977	0.002326	0.002326	0
MaldenT3t24C	0.377143	0.095238	0.038095	0.070476	0.055238	0.019048	0.007619	0	0.007619	0.00381	0.001905	0.001905	0.015238	0.024762	0.00381	0.017143	0.024762	0.007619	0.015238	0.005714	0.00381	0	0	0.011429	0.001905	0.001905	0.001905	0	0.001905	0.017143	0	0	0.001905	0.011429	0	0.00381	0.00381	0.005714	0	0	0	0.005714	0.001905	0	0	0.005714	0.024762	0.001905	0.005714
MaldenT3t12C	0	0.091205	0.068404	0	0	0.022801	0.211726	0.13355	0.022801	0	0.009772	0.006515	0.026059	0.019544	0.016287	0	0	0	0	0.013029	0	0.032573	0.039088	0	0.029316	0.042345	0	0	0	0.003257	0.013029	0	0.032573	0	0	0.039088	0.003257	0	0	0.003257	0	0	0.016287	0.026059	0	0.009772	0	0	0
MaldenT4t0	0.084071	0.221239	0.022124	0.013274	0.00885	0.026549	0	0.004425	0.057522	0.039823	0.022124	0.004425	0.017699	0.035398	0.017699	0.022124	0.004425	0.004425	0	0.039823	0.013274	0.004425	0.004425	0	0	0.004425	0.048673	0	0.004425	0.026549	0.00885	0.030973	0	0	0	0	0.004425	0	0.00885	0	0	0.013274	0	0	0.013274	0	0	0.004425	0
MaldenT4t12	0.008696	0.255072	0.034783	0	0	0.031884	0.017391	0.089855	0.028986	0.002899	0.005797	0.011594	0.011594	0.008696	0.049275	0	0	0	0	0.06087	0.008696	0.008696	0.02029	0	0.031884	0.002899	0	0	0	0.008696	0.023188	0	0.014493	0	0.002899	0.002899	0.005797	0	0	0	0	0.002899	0.005797	0.002899	0.028986	0.002899	0	0	0
MaldenT4t24	0.325444	0.10355	0.050296	0.065089	0.076923	0.029586	0.002959	0.005917	0.044379	0.005917	0	0.002959	0	0.023669	0.008876	0.002959	0.02071	0.005917	0.002959	0	0	0.002959	0.002959	0.005917	0	0	0	0	0.005917	0.011834	0.002959	0.002959	0.005917	0.014793	0	0	0.002959	0	0	0	0	0	0	0	0	0	0.008876	0	0.008876
MaldenT5t0	0.040541	0.101351	0.033784	0.010135	0.006757	0.081081	0.016892	0.013514	0.013514	0.033784	0.013514	0.006757	0.016892	0.040541	0.016892	0.02027	0	0.003378	0.003378	0.02027	0.016892	0	0	0	0.003378	0.003378	0.101351	0.003378	0.003378	0.003378	0.016892	0.054054	0	0	0.003378	0	0.02027	0.003378	0.006757	0	0	0.003378	0	0	0	0.010135	0	0.016892	0.010135
MaldenT5t12	0	0.019656	0.054054	0	0	0.012285	0.371007	0.041769	0.012285	0.002457	0.004914	0.002457	0.004914	0.068796	0.007371	0.002457	0	0	0	0.027027	0	0.108108	0.012285	0	0.012285	0.044226	0	0.002457	0	0	0.004914	0	0.004914	0	0.002457	0.041769	0.019656	0	0.004914	0	0	0.009828	0.012285	0.02457	0	0.004914	0	0	0.004914
MaldenT5t24	0.252669	0.115658	0.037367	0.058719	0.051601	0.023132	0.02847	0.005338	0.019573	0.012456	0	0.010676	0.014235	0.05516	0.016014	0.012456	0.010676	0.010676	0.010676	0.001779	0.007117	0.014235	0	0.007117	0	0.008897	0.005338	0	0.001779	0.008897	0.001779	0.007117	0	0.007117	0.003559	0.005338	0.023132	0.007117	0	0	0	0	0.001779	0	0	0.008897	0.012456	0.012456	0.008897
MaldenT6t12	0	0.254848	0.01662	0	0	0.030471	0.030471	0.01108	0.027701	0	0.01662	0.049861	0.022161	0.01662	0.044321	0	0	0	0	0.091413	0.00277	0.00277	0.00554	0	0.00277	0.00554	0.024931	0	0.01108	0.01385	0.00554	0.00831	0.00277	0	0.01662	0.00277	0	0	0	0	0	0	0.00831	0.00554	0.01385	0.00277	0.00277	0.00554	0.00554
MaldenT6t24	0.015005	0.08896	0.075027	0.008574	0.002144	0.03537	0.129689	0.031083	0.02358	0.006431	0.003215	0.002144	0.020364	0.027867	0.015005	0.004287	0.002144	0	0	0.032154	0	0.013934	0.012862	0.001072	0.004287	0.049303	0	0	0.006431	0.003215	0.004287	0.001072	0.003215	0.003215	0	0.018221	0.007503	0	0.001072	0.107181	0.093248	0.003215	0.02358	0.010718	0.008574	0.005359	0	0.001072	0.009646
MaldenT6t0	0.353535	0.075298	0.061524	0.068871	0.066116	0.044995	0.002755	0.011019	0.018365	0.009183	0.004591	0.001837	0.008264	0.024793	0.011019	0.008264	0.025712	0.00551	0.003673	0.003673	0.010101	0	0.002755	0.014692	0.003673	0.000918	0.001837	0	0.001837	0.007346	0	0.001837	0	0.010101	0	0	0.002755	0.009183	0	0	0	0.006428	0.002755	0	0	0.007346	0.007346	0.001837	0.00551
MillenniumT1t24	0.244989	0.033408	0.111359	0.055679	0.037862	0.033408	0	0.046771	0.03118	0.040089	0	0	0.01559	0.020045	0.011136	0.01559	0.048998	0.017817	0.004454	0	0.01559	0	0.017817	0.01559	0.013363	0.002227	0.002227	0	0.006682	0.002227	0.006682	0.002227	0.004454	0.011136	0.002227	0	0.004454	0.011136	0	0	0	0.002227	0	0	0	0	0.002227	0.013363	0
MillenniumT6t0	0.26464	0.125	0.040541	0.041667	0.021396	0.028153	0.040541	0.038288	0.002252	0.006757	0.007883	0.006757	0.013514	0.03491	0.013514	0.009009	0.018018	0.016892	0.005631	0.004505	0.009009	0.010135	0.010135	0.018018	0.005631	0.006757	0.003378	0.005631	0.003378	0.004505	0.004505	0.002252	0.005631	0.004505	0.001126	0.007883	0.01464	0.007883	0.001126	0	0	0.003378	0.003378	0.003378	0.006757	0.006757	0.002252	0.005631	0.004505
MillenniumT1t0	0.320707	0.025253	0.058081	0.035354	0.022727	0.020202	0.035354	0.078283	0.002525	0.007576	0	0	0.020202	0.040404	0.012626	0.010101	0.020202	0.030303	0.022727	0.002525	0.005051	0.010101	0.030303	0.007576	0.017677	0.005051	0	0	0	0	0.007576	0.005051	0.015152	0.002525	0	0.002525	0.010101	0.005051	0	0	0	0	0.002525	0.002525	0	0.002525	0.002525	0.010101	0.010101
MillenniumT1t12	0	0.111979	0.044271	0	0	0.039062	0.039062	0.020833	0.065104	0.013021	0.013021	0.036458	0.028646	0.044271	0.041667	0.005208	0.002604	0	0	0.044271	0	0.010417	0	0.002604	0.002604	0.005208	0.005208	0.002604	0.020833	0.002604	0.005208	0.007812	0	0	0.013021	0	0.015625	0	0.018229	0	0	0.005208	0.002604	0	0.018229	0.013021	0.002604	0.015625	0.013021
MillenniumT2t0	0	0.116505	0.048544	0.009709	0	0.038835	0.15534	0.213592	0.009709	0	0	0	0.029126	0.019417	0.009709	0	0	0	0	0.009709	0	0.048544	0.038835	0	0.019417	0.038835	0	0	0	0	0	0	0.038835	0	0	0.009709	0.009709	0	0	0	0	0.009709	0.009709	0.009709	0.009709	0	0	0	0.009709
MillenniumT2t12	0	0.184818	0.019802	0	0.0033	0.033003	0.122112	0.016502	0.039604	0.009901	0	0.009901	0.013201	0.036304	0.042904	0.0033	0	0	0	0	0	0.029703	0.009901	0	0.006601	0.019802	0	0.006601	0.006601	0.016502	0.009901	0	0.006601	0	0.0033	0.009901	0.013201	0	0	0	0	0.006601	0.006601	0.0033	0.069307	0.0033	0	0.013201	0.009901
MillenniumT2t24	0.223729	0.057627	0.044068	0.050847	0.054237	0.091525	0.00339	0.00678	0.023729	0.067797	0.00339	0.023729	0.010169	0.013559	0.00339	0.016949	0.013559	0.00339	0.013559	0	0.016949	0	0	0.00678	0	0	0.00339	0	0.013559	0.010169	0.00339	0.00339	0	0.00678	0.013559	0	0	0.00339	0.00339	0	0	0.010169	0.00339	0	0	0.010169	0	0.013559	0.00339
MillenniumT5t0	0.243161	0.144377	0.044073	0.034954	0.024316	0.025836	0.050152	0.018237	0.012158	0.012158	0.00304	0.00152	0.010638	0.079027	0.022796	0.00304	0.016717	0.009119	0.012158	0	0	0.010638	0.00304	0.018237	0.006079	0.004559	0.00304	0	0.00152	0.007599	0.004559	0.006079	0.00152	0.00152	0	0.006079	0.031915	0.004559	0	0	0	0	0	0.004559	0	0.007599	0.006079	0.007599	0.006079
MillenniumT5t12	0	0.171233	0.041096	0	0	0.034247	0.010274	0.003425	0.013699	0.068493	0.006849	0.041096	0.034247	0.054795	0.044521	0.013699	0	0	0	0.006849	0.010274	0.003425	0	0	0.003425	0.006849	0	0.010274	0.013699	0.034247	0	0.003425	0	0	0.013699	0	0.010274	0	0.003425	0	0	0.006849	0	0.003425	0.023973	0.013699	0	0.030822	0
MillenniumT5t24	0.280242	0.078629	0.060484	0.064516	0.042339	0.03629	0.002016	0.022177	0.020161	0.006048	0.002016	0	0.034274	0.042339	0.016129	0.006048	0.032258	0.008065	0.004032	0.006048	0.002016	0.002016	0	0	0.016129	0	0.002016	0	0.002016	0.010081	0.008065	0	0.004032	0.006048	0	0.004032	0.014113	0.006048	0.002016	0	0	0.002016	0	0	0	0.004032	0.012097	0.010081	0.020161
MillenniumT6t12	0	0.13347	0.055441	0	0	0.055441	0.041068	0.028747	0.045175	0.020534	0	0.030801	0.022587	0.022587	0.034908	0.016427	0	0	0	0.032854	0.01232	0.004107	0.004107	0	0.00616	0.01848	0	0.004107	0.00616	0.014374	0.00616	0.002053	0.004107	0	0.020534	0.00616	0.010267	0	0.002053	0	0	0	0	0.002053	0.022587	0.010267	0	0.008214	0.008214
MillenniumT6t24	0.468553	0.031447	0.056604	0.08805	0.08805	0.031447	0.003145	0	0.009434	0.009434	0.006289	0	0.022013	0.003145	0.012579	0.006289	0.018868	0.003145	0.012579	0.003145	0.006289	0	0	0.009434	0	0	0	0.003145	0.003145	0	0	0	0	0.003145	0	0	0	0.009434	0	0	0	0	0	0	0	0.006289	0	0.012579	0.003145
StarbuckT1t0	0.336009	0.051606	0.047018	0.066514	0.058486	0.025229	0.006881	0.006881	0.036697	0.008028	0.002294	0.052752	0.008028	0.008028	0.009174	0.005734	0.017202	0.027523	0.020642	0.00344	0.004587	0.002294	0.001147	0.012615	0	0	0.014908	0.004587	0.012615	0	0.00344	0.012615	0	0.004587	0.00344	0	0	0.004587	0.014908	0	0	0.002294	0.002294	0.001147	0	0.002294	0	0	0.001147
StarbuckT1t12	0.004283	0.029979	0.053533	0	0	0.036403	0.295503	0.006424	0.094218	0.017131	0.002141	0.038544	0.012848	0	0.017131	0.010707	0	0	0	0	0.008565	0.094218	0	0	0.008565	0.053533	0	0	0.004283	0	0	0.002141	0.002141	0	0.006424	0.047109	0	0	0.034261	0	0.002141	0.017131	0.004283	0.029979	0	0	0	0	0
StarbuckT1t24	0.296063	0.047244	0.059843	0.074016	0.050394	0.026772	0.011024	0.044094	0.03937	0.012598	0.023622	0.004724	0.014173	0.011024	0.00315	0.004724	0.011024	0.014173	0.015748	0.00315	0.011024	0	0.022047	0.026772	0.001575	0.00315	0.004724	0.004724	0.011024	0.00315	0.009449	0.007874	0.011024	0.009449	0.00315	0.004724	0.001575	0.007874	0.011024	0	0	0	0.001575	0	0	0	0	0	0
StarbuckT2t0	0.332604	0.054705	0.059081	0.065646	0.054705	0.047046	0.001094	0.003282	0.009847	0.026258	0.00547	0.014223	0.008753	0.008753	0.010941	0.016411	0.013129	0.032823	0.013129	0.009847	0.009847	0	0.002188	0.010941	0	0	0.031729	0.003282	0.007659	0.00547	0.00547	0.009847	0	0.00547	0.001094	0	0.004376	0.002188	0.007659	0	0	0.009847	0.001094	0	0	0.002188	0	0	0.001094
StarbuckT2t12	0	0.103937	0.047244	0	0	0.034646	0.028346	0.011024	0.028346	0.004724	0.023622	0.103937	0.03937	0	0.050394	0.00315	0	0	0	0.009449	0.00315	0.014173	0.004724	0	0.00315	0.006299	0.007874	0.009449	0.011024	0.001575	0.015748	0.006299	0.001575	0	0.023622	0.009449	0	0	0	0	0	0.001575	0.014173	0.00315	0.00315	0	0	0	0
StarbuckT2t24	0.178	0.092	0.042	0.034	0.048	0.056	0.008	0.002	0.034	0.052	0.012	0.03	0.024	0.004	0.014	0.032	0.014	0.014	0.008	0.002	0.014	0	0.002	0.004	0.004	0	0.01	0.032	0.018	0.012	0.002	0.012	0	0	0.004	0	0.004	0.004	0.008	0	0	0.012	0.002	0	0	0.002	0	0	0
StarbuckT3t0	0.07764	0.090062	0.02795	0.021739	0.007764	0.057453	0.004658	0.003106	0.083851	0.03882	0.041925	0.076087	0.012422	0.006211	0.026398	0.012422	0.004658	0.015528	0.003106	0.024845	0.013975	0.001553	0.001553	0	0	0.004658	0.017081	0.026398	0.029503	0.006211	0.001553	0.006211	0	0	0.018634	0	0.001553	0.003106	0.013975	0	0	0.001553	0.001553	0.001553	0	0.001553	0	0.001553	0.001553
StarbuckT3t12	0.001555	0.225505	0.03888	0	0	0.031104	0.012442	0.043546	0.037325	0.048212	0.111975	0.034215	0.024883	0	0.023328	0.020218	0	0	0	0.012442	0.006221	0.001555	0.013997	0	0.007776	0	0.001555	0.00311	0.009331	0.009331	0.012442	0.006221	0.009331	0	0.006221	0	0.001555	0	0.006221	0	0	0.009331	0	0.00311	0.00311	0	0	0	0
StarbuckT3t24	0.291209	0.093407	0.029304	0.054945	0.045788	0.078755	0	0.007326	0.005495	0.049451	0.02381	0.009158	0.014652	0.010989	0.010989	0.02381	0.010989	0.02381	0.009158	0.010989	0.012821	0	0	0.010989	0	0	0.005495	0.001832	0	0.001832	0.005495	0.007326	0	0	0	0	0.001832	0.005495	0.007326	0	0	0.003663	0.003663	0.001832	0	0.003663	0.014652	0	0.003663
StarbuckT4t12	0	0.332661	0.018145	0	0	0.028226	0.004032	0.014113	0.020161	0.02621	0.120968	0.030242	0.034274	0.004032	0.050403	0.010081	0	0	0	0.004032	0.002016	0.002016	0.002016	0	0.002016	0.018145	0	0.006048	0.008065	0.020161	0.004032	0.008065	0	0	0.004032	0.002016	0	0	0.002016	0.03629	0.038306	0.004032	0.008065	0	0	0	0	0	0
StarbuckT4t24	0.308989	0.069288	0.050562	0.044944	0.029963	0.043071	0.007491	0.003745	0.043071	0.035581	0.003745	0.009363	0.014981	0.007491	0.007491	0.009363	0.031835	0.029963	0.016854	0.007491	0.011236	0.001873	0	0.005618	0	0	0.009363	0.007491	0	0.001873	0	0.011236	0.001873	0.005618	0.003745	0.003745	0.005618	0.009363	0.013109	0	0	0.001873	0	0	0	0.001873	0.011236	0	0.001873
StarbuckT4t0	0.229665	0.058214	0.036683	0.038278	0.028708	0.11563	0.003987	0.00638	0.036683	0.046252	0.003987	0.015949	0.007177	0.003987	0.007974	0.063796	0.007974	0.014354	0.00638	0.010367	0.04386	0.000797	0.001595	0.005582	0	0	0.024721	0.010367	0.007974	0.001595	0.004785	0.011962	0	0.001595	0.004785	0	0.000797	0.004785	0.008772	0	0	0.007177	0.002392	0	0	0	0.002392	0.000797	0.001595
VostokT1t0	0.56705	0.007663	0.045977	0.068966	0.076628	0.030651	0	0	0	0.015326	0	0.003831	0.003831	0	0	0.003831	0.02682	0.038314	0.022989	0	0.007663	0.003831	0	0.011494	0	0	0	0.003831	0.003831	0	0.003831	0	0	0.007663	0	0	0	0.007663	0	0	0	0.003831	0	0	0	0	0	0	0
VostokT1t12	0.033241	0.204986	0.036011	0.00831	0.01108	0.01662	0.01662	0.141274	0.00831	0	0.083102	0.00831	0.00554	0	0.022161	0.00554	0	0	0	0.00277	0.00554	0.01385	0.047091	0	0.036011	0.00554	0	0.00277	0.00554	0.01385	0.038781	0.00831	0.030471	0	0.00554	0.01108	0	0	0	0	0	0.00277	0.00277	0.00277	0	0	0	0	0
VostokT1t24	0.455026	0.005291	0.084656	0.095238	0.100529	0.024691	0.003527	0.005291	0.008818	0.010582	0	0.001764	0.010582	0	0	0.005291	0.03351	0.017637	0.021164	0	0.001764	0.001764	0	0.008818	0	0	0	0.008818	0.012346	0	0.003527	0	0	0.012346	0	0.001764	0	0.005291	0	0	0	0	0.001764	0	0	0.001764	0	0	0
VostokT2t0	0.55132	0.008798	0.084066	0.043011	0.051808	0.024438	0.002933	0.002933	0.004888	0.005865	0	0.001955	0.009775	0	0.000978	0.016618	0.017595	0.042033	0.01955	0	0.01173	0.000978	0	0.006843	0.000978	0.001955	0	0.004888	0.004888	0	0.000978	0.001955	0	0.004888	0.002933	0	0	0.00782	0.000978	0	0	0.001955	0	0	0	0	0.000978	0	0
VostokT2t12	0.019149	0.212766	0.048936	0.004255	0.002128	0.038298	0.034043	0.078723	0.076596	0.03617	0.061702	0	0.021277	0.002128	0.008511	0.025532	0	0	0	0	0.023404	0.008511	0.038298	0	0.02766	0.010638	0.002128	0.008511	0.008511	0.023404	0.012766	0.010638	0.019149	0	0.004255	0.008511	0	0.002128	0.023404	0	0	0	0.006383	0.004255	0	0	0	0	0
VostokT2t24	0.512987	0.002165	0.047619	0.056277	0.077922	0.034632	0.002165	0.017316	0.004329	0.012987	0	0.002165	0.017316	0.002165	0.002165	0.015152	0.032468	0.010823	0.017316	0	0.010823	0	0.004329	0.006494	0.002165	0	0	0.004329	0.002165	0	0.008658	0.002165	0	0.012987	0.002165	0	0	0.012987	0	0	0	0	0	0	0	0	0	0	0
VostokT3t12	0.013001	0.147346	0.036836	0	0.00325	0.04117	0.058505	0.028169	0.040087	0.004334	0.057421	0.073673	0.027086	0.00325	0.015168	0.011918	0.001083	0.001083	0	0	0.002167	0.020585	0.010834	0	0.011918	0.008667	0.005417	0.04442	0.008667	0.011918	0.006501	0.007584	0.007584	0	0.022752	0.005417	0.001083	0	0.002167	0	0	0.001083	0.005417	0.006501	0	0	0	0	0
VostokT3t0	0.43346	0.011407	0.038023	0.068441	0.045627	0.034221	0	0.003802	0.003802	0.026616	0	0.022814	0.022814	0	0.011407	0.038023	0.015209	0.034221	0.030418	0	0.019011	0	0	0.007605	0.003802	0	0.003802	0.007605	0.011407	0	0	0	0	0.003802	0.015209	0	0	0.003802	0	0	0	0	0	0	0	0	0	0	0
VostokT3t24	0.417778	0.044444	0.088889	0.08	0.071111	0.013333	0.004444	0.004444	0.013333	0.008889	0.004444	0	0.004444	0	0.008889	0.008889	0.026667	0.008889	0.008889	0.013333	0.008889	0	0	0.004444	0.004444	0	0.004444	0.004444	0.017778	0	0	0	0.004444	0	0.004444	0	0	0.008889	0.008889	0	0	0	0.004444	0.004444	0	0	0	0	0
VostokT4t0	0.480851	0.006383	0.07234	0.076596	0.059574	0.025532	0.002128	0.019149	0.004255	0.03617	0.002128	0	0.008511	0.002128	0.002128	0.008511	0.025532	0.034043	0.023404	0	0.006383	0.002128	0.002128	0.006383	0.010638	0	0.004255	0.004255	0.004255	0	0.002128	0.002128	0.002128	0.008511	0.002128	0	0	0.017021	0	0	0	0.004255	0.002128	0	0	0	0	0	0
VostokT4t12	0.00783	0.200224	0.038031	0.002237	0.002237	0.020134	0.035794	0.09396	0.014541	0.017897	0.106264	0.03915	0.019016	0.008949	0.01566	0.004474	0	0	0	0.00783	0.004474	0.01566	0.024609	0	0.027964	0.005593	0	0.008949	0.001119	0.019016	0.008949	0.00783	0.022371	0	0.008949	0.003356	0.001119	0	0.001119	0	0	0	0.001119	0.005593	0	0	0	0	0.001119
VostokT4t24	0.440111	0.011699	0.069081	0.08078	0.090251	0.028412	0.005571	0.005571	0.009471	0.025627	0.001114	0.007799	0.005571	0.002228	0.001114	0.006128	0.009471	0.016713	0.019499	0	0.006685	0	0.002786	0.019499	0.001671	0	0.002228	0.010028	0.006128	0	0.001671	0.000557	0.000557	0.01337	0.001114	0	0	0.007799	0	0	0	0.0039	0.002786	0	0	0	0.005014	0	0.000557
[truncated: 96 more columns]

## Sheet: Metabolism Data Fig 3
Subsystem_Level_1	Subsystem_Level_2	Subsystem Level 3	MaldenT3t24C	VostokT4t24C	VostokT3t0	MaldenT4t24	VostokT4t0	MillenniumT2t12	VostokT1t24	StarbuckT3t12	MaldenT3t12C	MillenniumT2t24	MaldenT2t0	MaldenT4t12	StarbuckT3t0	VostokT2t0	StarbuckT1t12	VostokT2t12	StarbuckT4t24	MillenniumT2t0	VostokT1t12	MaldenT3t0	MaldenT5t12	VostokT3t12	StarbuckT4t0	StarbuckT3t24	MillenniumT6t24	MillenniumT1t12	VostokT2t24	MaldenT2t12	StarbuckT2t12	MillenniumT6t12	MillenniumT1t0	MillenniumT1t24	VostokT3t24	MaldenT5t24	StarbuckT2t24	MaldenT4t0	StarbuckT1t24	StarbuckT1t0	MaldenT5t0	VostokT1t0	MillenniumT5t0	VostokT4t12C	MillenniumT6t0	StarbuckT4t12	MillenniumT5t24	MaldenT2t24	MillenniumT5t12
Amino Acids and Derivatives	Alanine, serine, and glycine	Alanine biosynthesis	0.000817184	0.000882744	0.000871697	0.000862504	0.00082499	0.00102464	0.000841068	0.00113488	0.00101892	0.00110398	0.000715366	0.000976453	0.00118948	0.000841474	0.00116231	0.00129413	0.00104764	0.00123551	0.00118945	0.000856043	0.000940361	0.00108791	0.00106377	0.000892136	0.0009392	0.00110719	0.000981734	0.0010086	0.00109767	0.000958921	0.00105369	0.000907856	0.000876199	0.000956627	0.00111133	0.000980487	0.00094042	0.000893703	0.00112713	0.00069307	0.000877049	0.00106616	0.00100889	0.00113315	0.000850619	0.000869273	0.00100199
Amino Acids and Derivatives	Alanine, serine, and glycine	Glycine and Serine Utilization	0.0028052	0.00313306	0.00310244	0.00301183	0.00289572	0.00256714	0.00349278	0.00287408	0.00248395	0.00269575	0.00285315	0.00255734	0.00365107	0.00317988	0.0034998	0.00301498	0.00327439	0.00289033	0.00250669	0.00325674	0.00246794	0.00306373	0.00294286	0.00261279	0.00280332	0.00260226	0.00329927	0.00295261	0.00318192	0.00252087	0.00248998	0.00284333	0.00327411	0.00269146	0.00327698	0.00257729	0.00313359	0.00325764	0.00223405	0.00341419	0.00251692	0.00263059	0.00269401	0.00236985	0.00258826	0.00304393	0.00230905
Amino Acids and Derivatives	Alanine, serine, and glycine	Glycine Biosynthesis	0.000287031	0.000137922	0.000266899	0.000394101	7.48652e-05	0.000465252	0.000144807	0.000509887	0.000317933	0.000377766	0.000265229	0.000491123	0.000653813	0.000116974	0.000436054	0.000615966	0.000416406	0.000239009	0.00057419	0.00026862	0.000154277	0.000561057	0.000444333	0.000344348	0.000152545	0.000514835	0.000106297	0.000352241	0.000487374	0.00038311	0.000236715	0.000252004	0.000156895	0.000349619	0.000543395	0.000728639	0.000312604	0.000363628	0.000632416	6.53037e-05	0.000277957	0.00049676	0.000256117	0.000554993	0.000318699	0.000287277	0.000371385
Amino Acids and Derivatives	Alanine, serine, and glycine	Glycine cleavage system	0.0010698	0.000987238	0.00130211	0.00124069	0.00100661	0.0013276	0.000856706	0.00183177	0.00123979	0.00131637	0.00130587	0.00146312	0.00169298	0.000982807	0.00118184	0.00223607	0.00129705	0.0012764	0.00201908	0.00100934	0.00127334	0.00168636	0.00158636	0.00138331	0.00106617	0.00140396	0.000960567	0.00111579	0.00155869	0.00138637	0.0013051	0.00119788	0.00111569	0.00133787	0.00139915	0.00170791	0.00140649	0.00121236	0.00166559	0.000807589	0.00108092	0.00197844	0.00123598	0.00232244	0.00125176	0.00109091	0.00150804
Amino Acids and Derivatives	Alanine, serine, and glycine	Sarcosine oxidases, monomeric and heterotetrameric	0.000471068	0.000121227	0.000598228	0.000461438	8.56054e-05	0.000608278	7.53186e-05	0.00141177	0.000366484	0.000336132	0.000162199	0.00122605	0.0013245	0.000140837	0.000645515	0.00130134	0.000677713	0.000417881	0.00136185	0.000249371	0.000151155	0.0017317	0.000525414	0.000458429	0.000214497	0.000668345	0.000108671	0.000652126	0.00161448	0.000867541	0.000176062	0.00014869	0.000262702	0.000409358	0.000836619	0.000784693	0.000396031	0.00062793	0.000668579	6.43434e-05	0.000404898	0.00146102	0.000423321	0.00215384	0.000377599	0.000241529	0.00078682
Amino Acids and Derivatives	Alanine, serine, and glycine	Sarcosine temp	0.00055672	0.000229487	0.000618898	0.000546608	0.000170895	0.000652043	0.000157281	0.00148763	0.000403509	0.000424397	0.000248687	0.00130196	0.00138464	0.000244257	0.000679589	0.00141685	0.00075865	0.000464141	0.00155234	0.000346968	0.00034951	0.00184828	0.000576015	0.000556831	0.00022988	0.000727842	0.000175741	0.000718275	0.0016617	0.000917445	0.000222225	0.000208546	0.000291756	0.000503784	0.000878592	0.000784693	0.000494891	0.000701282	0.000711648	0.000133489	0.000485745	0.00159475	0.000508209	0.00234412	0.000466559	0.000313298	0.00078682
Amino Acids and Derivatives	Alanine, serine, and glycine	Serine Biosynthesis	0.000668189	0.000513694	0.000838182	0.000672853	0.000420152	0.00111415	0.000514567	0.00107251	0.000953892	0.00100672	0.000561221	0.000990776	0.00103022	0.00053339	0.0012784	0.00104187	0.00103479	0.00085735	0.000883271	0.000592802	0.000892689	0.00115592	0.00101855	0.000868354	0.000597417	0.001053	0.000434995	0.000797895	0.00136325	0.00107422	0.000642916	0.000803286	0.00069407	0.00084484	0.000976965	0.00103516	0.000754373	0.000706254	0.000955469	0.000398618	0.000816623	0.000978782	0.000712155	0.00104644	0.000742247	0.000517425	0.00114603
Amino Acids and Derivatives	Amino acid racemase	Amino acid racemase	0.0006424	0.000933954	0.00076632	0.000604273	0.00111149	0.000217836	0.000988546	0.000152807	0.000171833	0.000497414	0.000659503	0.000210687	0.000235143	0.00104495	0.000186259	0.000238323	0.000532619	0.000158826	0.00018204	0.000813381	0.00015244	0.000144157	0.000412458	0.00058709	0.000912616	0.00018293	0.000875219	0.00056436	0.000149526	0.000222639	0.000580704	0.000652639	0.00100459	0.000570305	0.000413953	0.00032555	0.000615949	0.000719052	0.000283359	0.000937026	0.000451801	0.000126639	0.000637847	7.73089e-05	0.000582008	0.000860208	0.000247442
Amino Acids and Derivatives	Arginine; urea cycle, polyamines	Anaerobic Oxidative Degradation of L-Ornithine	0	0	0	0	0	0	0	0	0	0	0	0	0	0	0	0	0	0	0	0	0	0	0	0	0	8.49957e-06	0	0	0	1.42584e-05	0	0	0	0	0	0	7.06145e-06	0	0	0	0	0	0	0	8.08728e-06	0	0
Amino Acids and Derivatives	Arginine; urea cycle, polyamines	Arginine and Ornithine Degradation	0.00384227	0.00297082	0.00280184	0.00317406	0.00316438	0.00354167	0.00299233	0.00330026	0.00441679	0.00264607	0.00289446	0.00357169	0.00311434	0.00310803	0.00331853	0.00409162	0.0030105	0.00436693	0.00445112	0.00317987	0.0047295	0.00347587	0.0027128	0.00305955	0.00320494	0.00353112	0.00285431	0.0035895	0.00302459	0.00361853	0.00378819	0.00304061	0.00317719	0.00357382	0.00300978	0.00346816	0.00315604	0.00315275	0.00353428	0.00343964	0.003814	0.00441631	0.00348467	0.004402	0.00364455	0.00335562	0.00312335
Amino Acids and Derivatives	Arginine; urea cycle, polyamines	Arginine Biosynthesis extended	0.0036387	0.00366749	0.00371408	0.0038002	0.00388669	0.00300172	0.00391213	0.00331766	0.0031172	0.00301524	0.00360656	0.00326655	0.00316483	0.00362322	0.00303485	0.00310123	0.00373895	0.00293134	0.00300674	0.00323063	0.00282684	0.00332527	0.00329794	0.00367649	0.00400438	0.00291158	0.00377076	0.00359038	0.00297086	0.00310701	0.00380715	0.00394882	0.00330101	0.00333016	0.00347576	0.00319322	0.0035464	0.00365434	0.00329891	0.00426667	0.00337854	0.00328592	0.00374533	0.00392991	0.00369823	0.00334372	0.00349173
Amino Acids and Derivatives	Arginine; urea cycle, polyamines	Arginine Deiminase Pathway	3.78298e-05	5.34463e-05	1.03351e-05	1.89265e-05	6.52156e-05	0.000142888	6.02572e-05	4.77113e-05	0.000167436	8.70392e-05	4.56463e-05	8.14103e-05	0.000151361	6.06081e-05	0.000312341	9.80094e-05	8.84309e-05	0.00018504	6.30083e-05	3.22422e-05	0.000470177	9.25188e-05	0.000110085	4.86424e-05	5.27041e-05	0.000243654	8.16029e-05	0.000133611	7.20163e-05	0.000301628	7.82852e-05	6.1946e-05	9.61568e-05	4.98772e-05	0.000127667	0.000103714	9.32784e-05	0.000118475	5.20418e-05	5.13101e-05	5.28389e-05	0.00014599	6.34302e-05	6.51263e-05	5.70153e-05	6.37951e-05	0.000154098
Amino Acids and Derivatives	Arginine; urea cycle, polyamines	Arginine metabolism and urea cycle in plants	0	0	1.03351e-05	7.09743e-06	0	0	0	0	0	0	0	0	6.01435e-06	2.35045e-06	0	0	8.99297e-06	0	0	1.21997e-05	0	0	5.0601e-06	1.89235e-05	0	0	0	0	1.47574e-06	0	0	9.97596e-06	0	2.36065e-06	0	0	0	0	5.38364e-06	0	0	0	2.358e-06	0	4.04364e-06	5.98079e-06	0
Amino Acids and Derivatives	Arginine; urea cycle, polyamines	Cyanophycin Metabolism	4.28262e-05	5.56989e-05	4.13403e-05	0.000134851	9.47661e-06	4.92358e-05	5.91948e-05	9.27251e-05	2.98258e-05	2.94217e-05	0	1.08438e-05	0.000226541	4.23081e-05	0.000120474	7.87575e-05	6.29508e-05	0	2.19796e-05	3.04993e-05	2.84677e-05	6.80072e-05	0.000134494	3.05299e-05	1.53827e-05	5.59555e-05	7.3778e-05	5.14494e-05	0.000155937	4.27753e-05	5.77041e-06	3.32532e-05	8.71637e-05	4.89835e-05	0.000229451	6.15906e-05	6.70838e-05	9.74194e-05	8.61382e-05	3.45726e-05	3.07986e-05	3.06469e-05	4.8732e-05	5.45928e-05	2.83055e-05	1.19616e-05	3.2056e-05
Amino Acids and Derivatives	Arginine; urea cycle, polyamines	D-nopaline catabolic operon	0	4.70695e-06	0	1.41949e-05	0	2.73532e-06	0	0	0	0	0	1.08438e-05	0	0	0	0	1.79859e-05	0	0	0	0	2.53443e-06	5.0601e-06	7.56939e-06	1.92284e-05	0	0	0	0	0	0	9.97596e-06	0	0	0	0	0	0	0	0	4.04232e-05	3.76121e-06	9.432e-06	0	0	0	0
Amino Acids and Derivatives	Arginine; urea cycle, polyamines	Polyamine Metabolism	0.00485811	0.00432304	0.00413747	0.00498172	0.00420186	0.00404378	0.00429596	0.00447052	0.00349474	0.00383753	0.00439097	0.00444929	0.00404972	0.00440396	0.00276223	0.00482486	0.00460053	0.00308399	0.00482027	0.00436925	0.00272989	0.00484026	0.00410257	0.00474324	0.00432383	0.0040665	0.00425453	0.00490877	0.00404207	0.00446763	0.0037792	0.00385885	0.00476253	0.00449928	0.00435999	0.00548519	0.00413364	0.00480169	0.00471732	0.00387926	0.00506921	0.00502326	0.00448986	0.00655848	0.00441622	0.00450433	0.00490443
Amino Acids and Derivatives	Arginine; urea cycle, polyamines	Putrescine utilization pathways	0.000618838	0.000360866	0.000279047	0.000723938	0.000456062	0.000642071	0.000525467	0.000410941	0.000744617	0.000228018	0.000478565	0.000392182	0.00026234	0.000441885	0.00104634	0.000502298	0.000418173	0.00126444	0.000442523	0.000392425	0.00162368	0.00070141	0.000394744	0.000454164	0.000392259	0.000553829	0.000409132	0.000542056	0.000307201	0.000525744	0.000496255	0.000355809	0.000668255	0.000656261	0.000423225	0.000790412	0.000421333	0.00041833	0.000455097	0.000391822	0.000515877	0.000565295	0.00058164	0.000852871	0.000567457	0.000450553	0.000286367
Amino Acids and Derivatives	Arginine; urea cycle, polyamines	Urea decomposition	0.00437484	0.00500978	0.00398441	0.00385627	0.0050231	0.00321309	0.0054705	0.00209896	0.00397418	0.00274292	0.0047857	0.00419156	0.00193411	0.00479006	0.0032668	0.00272493	0.00378265	0.00404311	0.00273524	0.00474782	0.00431938	0.00240391	0.00262332	0.00385307	0.00483787	0.00266712	0.00542415	0.00451864	0.00151805	0.00319109	0.00368989	0.00382301	0.00496222	0.00348104	0.00253935	0.0031637	0.00390807	0.00391496	0.00266311	0.00565838	0.0040821	0.00271037	0.00411011	0.00289778	0.00362194	0.00479095	0.00252212
Amino Acids and Derivatives	Arginine; urea cycle, polyamines	Urease subunits	0.00045824	0.000425155	0.000530533	0.000456602	0.00044698	0.000612712	0.000492784	0.000526004	0.000853635	0.000360416	0.000482409	0.000618094	0.000324775	0.000396443	0.000866037	0.000651062	0.000530585	0.000781792	0.000485994	0.000442095	0.000940354	0.00062347	0.000404808	0.00061413	0.000523013	0.000434895	0.00046726	0.000642616	0.00038271	0.000560831	0.000325836	0.000453906	0.000491022	0.000472602	0.000372158	0.000597942	0.000483709	0.000363699	0.000461198	0.00038414	0.000558032	0.000589952	0.00046374	0.00066712	0.000407599	0.000441382	0.000471681
Amino Acids and Derivatives	Aromatic amino acids and derivatives	Aromatic amino acid degradation	0.00175159	0.00140096	0.00148825	0.00179447	0.00164166	0.00140103	0.00147304	0.00131678	0.00114997	0.00163278	0.00173696	0.00182311	0.00151804	0.00169233	0.00125261	0.00169301	0.00164639	0.00104779	0.00149168	0.0015394	0.000704347	0.00140039	0.00144731	0.00152466	0.00172957	0.00174817	0.0011335	0.00141804	0.00116953	0.00136732	0.00168765	0.00129671	0.00147016	0.00178229	0.00145245	0.0020569	0.00160444	0.00167725	0.00168131	0.00164028	0.00172971	0.00150273	0.00152722	0.00209881	0.00166797	0.00179307	0.00137459
Amino Acids and Derivatives	Aromatic amino acids and derivatives	Aromatic amino acid interconversions with aryl acids	0.00153318	0.000212205	0.000144691	0.00140529	0.000208485	0.00118166	0.000100176	0.00161089	0.000799126	0.00111067	0.000807219	0.00139884	0.0010044	9.40181e-05	0.000404624	0.00196369	0.00107916	0.000647638	0.00186094	0.000524589	0.000187336	0.00150038	0.00109973	0.00112027	0.00084605	0.00138543	0.000167677	0.00145528	0.00125733	0.00137594	0.000807857	0.00056863	0.000377709	0.00150491	0.00113466	0.0019324	0.000444871	0.000791963	0.00216961	4.60968e-05	0.0010741	0.00180329	0.00105167	0.00304451	0.00117023	0.000741618	0.0014471
Amino Acids and Derivatives	Aromatic amino acids and derivatives	Chorismate Synthesis	0.00255317	0.0023478	0.00218178	0.00266884	0.00232424	0.00226343	0.00225929	0.00280212	0.00183601	0.00272064	0.00236592	0.00244829	0.00245118	0.0023597	0.00163276	0.00256157	0.00222846	0.00160885	0.0026457	0.00235728	0.000878564	0.00246247	0.00262489	0.00263295	0.0024705	0.0026891	0.00256185	0.00259322	0.00248245	0.00246393	0.00247808	0.00284981	0.0023694	0.00257716	0.00280999	0.00275968	0.00224236	0.00226518	0.00254369	0.00232468	0.00244414	0.00274618	0.00224789	0.0030499	0.002961	0.00241125	0.00279231
Amino Acids and Derivatives	Aromatic amino acids and derivatives	Cinnamic Acid Degradation	2.85508e-06	0	4.13403e-06	0	0	1.89649e-05	0	1.22229e-05	1.54272e-05	0	7.20731e-06	3.26439e-05	8.60515e-06	1.17523e-06	0	0	1.28471e-06	1.542e-05	0	2.43995e-06	0	7.08341e-06	5.46169e-06	0	0	2.22405e-05	7.15423e-06	4.96119e-06	1.62332e-05	3.7666e-05	1.25026e-05	0	0	6.72785e-06	6.99545e-06	5.13255e-06	0	1.91018e-06	2.39273e-06	0	0	1.04478e-05	2.882e-06	3.39789e-06	0	0	6.86914e-06
Amino Acids and Derivatives	Aromatic amino acids and derivatives	Common Pathway For Synthesis of Aromatic Compounds (DAHP synthase to chorismate)	0.00184234	0.0023849	0.00235354	0.00190519	0.00241453	0.00173121	0.00237063	0.00185106	0.00256158	0.00156604	0.0022309	0.00151523	0.00203213	0.00255695	0.00278928	0.00135664	0.00174051	0.00267173	0.00161697	0.00201917	0.0031336	0.00229191	0.00179947	0.00177162	0.00210469	0.00175772	0.00221401	0.00187659	0.00267668	0.00190641	0.00237559	0.00205898	0.00201009	0.00180182	0.00208191	0.00123354	0.00207806	0.00213832	0.00138744	0.00257002	0.00166639	0.00172748	0.00191339	0.00115246	0.00190096	0.00213185	0.0017198
Amino Acids and Derivatives	Aromatic amino acids and derivatives	Indole-pyruvate oxidoreductase complex	0	2.35347e-06	0	0	0	0	0	7.5866e-06	0	1.47109e-05	0	0	0	0	4.2592e-06	0	0	0	0	0	0	2.53443e-06	6.7468e-06	3.7847e-06	0	0	0	0	5.90298e-06	1.42584e-05	0	0	0	3.54098e-06	2.79818e-06	0	0	2.29222e-06	2.69182e-05	0	0	0	0	0	4.04364e-06	0	9.15885e-06
Amino Acids and Derivatives	Aromatic amino acids and derivatives	MethanopterinAromatic	0	0	0	0	0	0	0	0	0	0	0	0	0	0	0	0	0	0	0	0	0	2.53443e-06	0	3.7847e-06	0	0	0	3.67496e-06	1.27898e-05	0	5.77041e-06	0	0	0	8.39454e-06	0	0	0	0	0	0	1.04478e-06	0	0	0	0	0
Amino Acids and Derivatives	Aromatic amino acids and derivatives	Phenylalanine and Tyrosine Branches from Chorismate	0.000830257	0.000894006	0.000604257	0.000754694	0.00089548	0.000603959	0.00106029	0.0013502	0.00084623	0.000682093	0.000831243	0.000903465	0.000994072	0.00107069	0.000950673	0.00103417	0.000826175	0.000539699	0.00111363	0.000777733	0.000589925	0.000980359	0.000837615	0.000726157	0.000976803	0.000698604	0.00104754	0.000782215	0.00115232	0.000834712	0.000806126	0.000828539	0.000922482	0.000609874	0.000817768	0.00065055	0.00096771	0.000999296	0.000507408	0.00103564	0.000654855	0.00121788	0.000795354	0.00133873	0.000840133	0.00104345	0.000648447
Amino Acids and Derivatives	Aromatic amino acids and derivatives	Prenylated indole derivatives in actinomycetes	0	0	0	0	0	0	0	0	0	0	0	0	3.00718e-06	0	0	0	0	0	0	0	0	2.53443e-06	1.6867e-06	0	0	0	0	0	2.95149e-06	0	0	0	0	0	0	0	0	0	0	0	0	0	0	0	0	0	0
Amino Acids and Derivatives	Aromatic amino acids and derivatives	Tryptophan catabolism	0	3.36e-07	0	0	0	1.09413e-05	0	2.52887e-06	0	0	1.44146e-05	1.08438e-05	2.40574e-05	0	4.2592e-05	0	8.99297e-06	0	0	1.21997e-05	3.30593e-05	5.06886e-06	8.4335e-06	1.51388e-05	0	3.39983e-05	0	2.20497e-05	5.01753e-05	0	0	0	1.45273e-05	7.08195e-06	8.39454e-06	0	2.11844e-05	1.37533e-05	0	0	0	1.8806e-05	4.716e-06	0	0	0	4.57943e-06
Amino Acids and Derivatives	Aromatic amino acids and derivatives	Tryptophan metabolism in plants	0	7.06042e-06	0	0	0	0	4.55344e-06	0	0	0	0	0	9.02153e-06	0	0	0	8.99297e-06	0	0	0	0	0	3.3734e-06	3.02776e-05	0	0	0	1.10249e-05	0	0	0	0	2.90546e-05	0	0	1.53976e-05	0	0	2.15346e-05	0	0	0	0	0	0	0	0
Amino Acids and Derivatives	Aromatic amino acids and derivatives	Tryptophan synthesis	0.00509605	0.00552088	0.00593233	0.00496347	0.00608066	0.00432819	0.0061852	0.00489383	0.00426324	0.00452842	0.0050307	0.00407526	0.00497186	0.00613587	0.00493481	0.0041598	0.00457432	0.00515027	0.00417442	0.00516964	0.00439579	0.00480274	0.00509903	0.00508393	0.00505579	0.00423265	0.00610569	0.0050045	0.00497493	0.00481661	0.00519991	0.00562195	0.00554458	0.00471793	0.00472173	0.00444094	0.00487475	0.00511013	0.00462275	0.00646507	0.00437812	0.00425335	0.00476319	0.00408132	0.00504511	0.00510332	0.00455775
Amino Acids and Derivatives	Aromatic amino acids and derivatives	Tyrosine and phenylalanine metabolism in plants	0	0	0	0	0	0	0	0	0	0	0	0	0	0	0	0	8.99297e-06	0	0	0	0	0	0	1.51388e-05	0	0	0	0	0	0	0	9.97596e-06	0	0	0	1.53976e-05	0	0	0	0	0	0	0	0	0	0	0
Amino Acids and Derivatives	Branched-chain amino acids	Branched chain amino acid degradation regulons	1.94085e-05	6.11648e-06	1.23874e-05	8.43463e-06	6.0921e-06	0	6.98195e-06	1.14e-05	0	9.80724e-06	0	3.97604e-06	6.137e-06	1.52779e-05	9.22826e-06	5.2505e-06	9.44959e-06	0	7.32654e-06	1.4233e-05	8.08116e-06	2.94441e-05	8.99573e-06	1.76619e-05	1.92284e-05	8.64123e-06	0	1.13924e-05	2.49893e-05	1.29118e-05	0	1.36846e-05	1.19447e-05	1.06416e-05	1.2825e-05	2.30965e-05	5.42575e-06	8.78685e-06	5.38364e-06	1.53656e-05	1.27738e-05	1.18408e-05	1.27332e-05	2.94484e-05	8.23169e-06	1.32906e-06	1.83653e-05
Amino Acids and Derivatives	Branched-chain amino acids	Branched-Chain Amino Acid Biosynthesis	0.00601698	0.00653642	0.00789541	0.00684983	0.00632248	0.00646627	0.00651895	0.00826656	0.00589345	0.00691866	0.00605381	0.00670695	0.00806482	0.00649583	0.00803037	0.0065476	0.00719939	0.00547935	0.00644212	0.00587428	0.00563958	0.00940924	0.00700724	0.00615334	0.00621191	0.00661252	0.00725944	0.0068838	0.00949521	0.00752871	0.00637204	0.00661906	0.00619696	0.00679076	0.00772889	0.00614768	0.00649897	0.00655468	0.00581819	0.00645209	0.00659965	0.00661389	0.00624024	0.00671912	0.00675938	0.00627551	0.0077301
Amino Acids and Derivatives	Branched-chain amino acids	Branched-chain amino acid metabolism in plants	2.56957e-05	7.3546e-06	4.13403e-05	0	9.47661e-06	0	0	4.6e-07	0	1.47109e-05	2.88292e-05	0	6.01435e-06	1.52779e-05	8.5184e-06	0	8.99297e-06	0	0	0	0	5.27161e-06	2.47383e-05	5.74586e-05	0	0	1.34142e-05	0	7.87064e-06	0	2.30816e-05	1.42514e-06	7.26364e-06	7.08195e-06	8.39454e-06	1.84772e-05	0	4.58444e-06	8.43437e-05	0	5.77474e-06	0	0	0	0	2.79104e-05	0
Amino Acids and Derivatives	Branched-chain amino acids	HMG CoA Synthesis	0.00182328	0.00198272	0.00144468	0.00190887	0.00201915	0.00119715	0.00230131	0.000720441	0.0014869	0.00130756	0.0022118	0.00174405	0.000710584	0.00199681	0.000867803	0.000721718	0.00141544	0.00157913	0.000915248	0.00177945	0.00121372	0.000853301	0.000962359	0.00129501	0.00223949	0.0010518	0.00220695	0.00151629	0.000744197	0.00101132	0.00162563	0.00178103	0.00235644	0.00149494	0.000901465	0.000959724	0.00156266	0.00148625	0.000998783	0.00241138	0.00117454	0.000906554	0.00162033	0.00092893	0.00155475	0.00200498	0.000765711
Amino Acids and Derivatives	Branched-chain amino acids	HMG-CoA	0.00102272	0.000732636	0.000663009	0.0011346	0.000768745	0.00101457	0.000827192	0.00101306	0.00123517	0.000843856	0.000928749	0.00194701	0.000911949	0.000734412	0.000409575	0.00112159	0.00095338	0.00145122	0.00151212	0.000893847	0.00046743	0.000817619	0.000840571	0.000946469	0.000920222	0.00090656	0.00084934	0.00106912	0.000916245	0.000872207	0.00102019	0.00106803	0.000887957	0.000874651	0.000777339	0.00121716	0.000950326	0.0008912	0.00106845	0.000856242	0.000748473	0.00128583	0.00100739	0.00142847	0.000936419	0.00090504	0.000836075
Amino Acids and Derivatives	Branched-chain amino acids	Isoleucine degradation	0.00202498	0.00109339	0.000968659	0.00225932	0.000877803	0.00236114	0.0011102	0.00186906	0.00278169	0.00195653	0.00152775	0.00203742	0.00185431	0.00100628	0.00148128	0.00186694	0.00184015	0.00279139	0.00279073	0.00176611	0.00273092	0.00205279	0.00143845	0.00129566	0.00134557	0.00281919	0.00103054	0.00147073	0.00202817	0.00265145	0.00229992	0.00179524	0.00167479	0.00222667	0.00151449	0.00191926	0.00153378	0.00134702	0.00228387	0.000956042	0.00276815	0.00221016	0.00180809	0.00163156	0.00251477	0.00145465	0.00266472
Amino Acids and Derivatives	Branched-chain amino acids	Ketoisovalerate oxidoreductase	0.000129192	0.000216	0.000223926	0.000147745	0.000142036	0.000443536	0.000190828	0.000394214	0.000453558	0.00025744	0.000255952	0.000324151	0.000351517	0.000181166	0.00063936	0.000233353	0.000319741	0.000524279	0.000205543	0.00013501	0.000587721	0.000623819	0.000261986	0.000177628	0.000149982	0.000432062	0.000266048	0.000242853	0.00057525	0.000367214	0.000143106	0.000181562	0.000327705	0.000211986	0.000324309	0.000229297	0.0001437	0.000260293	0.000312072	0.000120941	0.000175552	0.000217881	0.000161692	0.000169106	0.000141108	0.00018361	0.000313754
Amino Acids and Derivatives	Branched-chain amino acids	Khodge314 Isoleucine Biosynthesis	0	5.3054e-06	2.75602e-05	1.41949e-05	0	1.45884e-05	0	8.85103e-06	0	1.51706e-05	2.88292e-05	0	1.20287e-06	5.846e-06	1.70368e-06	0	1.19906e-05	0	0	0	0	5.0021e-06	6.75e-07	2.77544e-06	0	1.69991e-05	4.35961e-05	2.20497e-05	6.01872e-06	1.25e-07	1.92347e-06	0	1.77556e-05	9.4426e-06	4.19727e-06	0	1.96151e-06	9.47e-07	0	0	1.87679e-05	2.68658e-06	1.0218e-05	1.18411e-06	1.92649e-05	0	3.05295e-06
Amino Acids and Derivatives	Branched-chain amino acids	Leucine Biosynthesis	0.00171472	0.00178924	0.00217496	0.00160088	0.00178786	0.00187605	0.00182667	0.00242787	0.00165092	0.00206999	0.00139789	0.00179662	0.0024281	0.00185437	0.00263561	0.00188595	0.00196918	0.00136222	0.00164653	0.00164786	0.00167767	0.00273834	0.00205461	0.00164194	0.00165384	0.00191177	0.0020214	0.0018233	0.00286583	0.0021018	0.00166889	0.0018859	0.00179143	0.00193453	0.002266	0.00172877	0.00175119	0.00184904	0.00185722	0.00161278	0.00175463	0.00186357	0.00167698	0.00177482	0.0018852	0.00171057	0.00225377
Amino Acids and Derivatives	Branched-chain amino acids	Leucine Degradation and HMG-CoA Metabolism	0.00139263	0.000921361	0.00100368	0.00135005	0.000934367	0.00256062	0.00119321	0.0018809	0.00289552	0.00169725	0.00137394	0.00266296	0.00255294	0.000909236	0.00293092	0.00224298	0.00178114	0.00324148	0.00193043	0.00144419	0.00314557	0.00186256	0.00173187	0.00127078	0.00109259	0.00259465	0.00118206	0.00144455	0.00232271	0.00226244	0.00153587	0.00140594	0.00140945	0.00128708	0.00187963	0.00194434	0.00184754	0.0015538	0.00177722	0.00090787	0.00125299	0.0019062	0.0015014	0.00164829	0.00130336	0.00119177	0.00150732
Amino Acids and Derivatives	Branched-chain amino acids	Valine degradation	0.00397899	0.003506	0.00317283	0.00360947	0.00412544	0.00382472	0.0038969	0.00265301	0.00364189	0.0036572	0.0047104	0.00304065	0.00259186	0.00377509	0.00244116	0.00253161	0.00299331	0.00314533	0.00274378	0.00408241	0.00420819	0.00285776	0.00218234	0.00290398	0.00400316	0.00372207	0.00346888	0.00356629	0.00301533	0.00341776	0.00392133	0.00388001	0.00333938	0.0041163	0.00238962	0.002968	0.00320475	0.00339665	0.00330579	0.00398649	0.00423432	0.00299632	0.00380608	0.00254393	0.00450029	0.00375539	0.0038959
Amino Acids and Derivatives	Creatine and Creatinine Degradation	Creatine and Creatinine Degradation	0.00149035	0.000866274	0.00156748	0.00181694	0.000821306	0.00220649	0.000921313	0.00450391	0.00159044	0.00143725	0.000980194	0.00215248	0.00387585	0.000890821	0.00251423	0.0036841	0.00227972	0.00170391	0.00383911	0.00125535	0.00149988	0.00488797	0.00220907	0.00244954	0.00123574	0.00232364	0.000719894	0.00260389	0.00453841	0.00306607	0.001106	0.00112895	0.0010847	0.00176931	0.00298492	0.00312315	0.001896	0.00239537	0.00231676	0.000795169	0.00189026	0.0041476	0.00169698	0.00595141	0.00153254	0.00136761	0.0026866
Amino Acids and Derivatives	Glutamine, glutamate, aspartate, asparagine; ammonia assimilation	Glutamate dehydrogenases	0.00132361	0.00161897	0.001066	0.00119564	0.00170813	0.000787952	0.00165515	0.000467062	0.00103321	0.00112317	0.00137275	0.00058249	0.000551632	0.00152454	0.000784363	0.000548	0.000931821	0.00102697	0.000665494	0.00154825	0.00120226	0.000495841	0.000637598	0.000932507	0.00165424	0.000882809	0.00143129	0.00118172	0.000543858	0.000778117	0.0014526	0.00145793	0.00143481	0.00118717	0.000636745	0.00060217	0.0011988	0.00127075	0.000785219	0.00184464	0.00134376	0.000549889	0.00128943	0.000314418	0.00144759	0.00151593	0.000724211
Amino Acids and Derivatives	Glutamine, glutamate, aspartate, asparagine; ammonia assimilation	Glutamine synthetases	0.00052714	0.000368365	0.000561216	0.000676854	0.000330664	0.000700867	0.000286412	0.001193	0.000551732	0.000627605	0.00038693	0.000853274	0.000988564	0.000327913	0.000671097	0.00113417	0.000750138	0.000604047	0.000963446	0.000386341	0.000355379	0.00132949	0.000768421	0.000681425	0.000372885	0.000808438	0.000347236	0.000772411	0.0011085	0.000845364	0.000342967	0.000433974	0.000489815	0.000580169	0.00102705	0.000858199	0.000515316	0.000528447	0.000875969	0.000262416	0.000544119	0.00118578	0.000577279	0.00149157	0.000473498	0.000383884	0.000726939
Amino Acids and Derivatives	Glutamine, glutamate, aspartate, asparagine; ammonia assimilation	Glutamine, Glutamate, Aspartate and Asparagine Biosynthesis	0.0066377	0.00665396	0.00685727	0.00657484	0.0062475	0.00741179	0.00636038	0.00716582	0.00696393	0.00676491	0.00646449	0.00670424	0.00735149	0.00615585	0.00779866	0.00613217	0.00655544	0.00659162	0.00623636	0.00686236	0.00673821	0.00768248	0.00582456	0.00590659	0.00657432	0.00736822	0.00608298	0.00682344	0.0084852	0.00738375	0.00685391	0.00658438	0.00639265	0.00701704	0.00694892	0.00573437	0.00639866	0.00682772	0.00642694	0.00601994	0.00706076	0.00635067	0.00660572	0.00613387	0.00710171	0.00644763	0.00713277
Amino Acids and Derivatives	Glutamine, glutamate, aspartate, asparagine; ammonia assimilation	Glutamine, glutamate, aspartate, asparagine metabolism in plants	8.56524e-06	2.35347e-06	0	0	1.3538e-06	0	0	0	0	2.20663e-05	0	0	4.00957e-06	1.56697e-06	0	0	0	0	1.46531e-05	3.04993e-06	0	9.29291e-06	4.77898e-06	3.40623e-05	0	0	1.34142e-05	3.67496e-06	5.90298e-06	7.12921e-06	5.77041e-06	9.97596e-06	0	1.01171e-06	6.99545e-06	3.38748e-05	0	0	2.3688e-05	0	0	2.08956e-06	3.144e-06	0	0	2.99039e-06	0
Amino Acids and Derivatives	Glutamine, glutamate, aspartate, asparagine; ammonia assimilation	Poly-gamma-glutamate biosynthesis	2.14131e-06	5.88e-07	0	0	4.7383e-06	0	0	1.26443e-06	0	0	0	0	0	0	2.83947e-06	1.57515e-05	0	0	0	0	1.65297e-05	8.87051e-06	0	0	5.12757e-06	1.27494e-05	0	0	1.1806e-06	1.7823e-06	5.77041e-06	2.32772e-05	0	0	2.79818e-06	0	5.29609e-06	0	5.38364e-06	0	0	5.57216e-06	2.358e-06	0	2.02182e-06	0	0
Amino Acids and Derivatives	Glutamine, glutamate, aspartate, asparagine; ammonia assimilation	Poly-gamma-glutamate biosynthesis COPY	1.07066e-05	4.90307e-06	0	4.73162e-06	2.36915e-05	0	6.25159e-06	3.7933e-06	0	0	0	1.78e-07	6.01435e-06	1.01853e-05	9.53249e-06	1.57515e-05	4.49648e-06	0	0	0	2.20395e-05	1.76565e-05	4.49786e-06	1.4508e-05	5.12757e-06	1.27494e-05	5.26046e-06	0	3.14826e-06	8.91151e-06	2.8852e-05	2.67584e-05	7.26364e-06	9.4426e-06	1.11927e-05	1.02651e-05	7.6499e-06	4.58444e-06	5.38364e-06	0	1.92491e-06	8.60406e-06	1.0218e-05	0	2.49358e-05	0	0
Amino Acids and Derivatives	Histidine Metabolism	Histidine Biosynthesis	0.00521572	0.00569557	0.0064868	0.00592575	0.00590017	0.00455658	0.00563822	0.0059286	0.00414778	0.00556423	0.00628533	0.00445356	0.00548349	0.00627648	0.0057062	0.00462924	0.00564809	0.00398606	0.00392849	0.00598852	0.00421323	0.00466557	0.00519286	0.00566934	0.00621436	0.00464736	0.00535812	0.00495289	0.00553154	0.00522641	0.00542948	0.00502335	0.00585126	0.00511205	0.00515862	0.00482548	0.00533888	0.00564454	0.0049065	0.00610507	0.00498635	0.00477176	0.00521587	0.00514853	0.00507492	0.00547437	0.00582494
Amino Acids and Derivatives	Histidine Metabolism	Histidine Biosynthesis in plants	8.56524e-06	1.17674e-06	1.03351e-05	1.65607e-05	4.7383e-06	7.29419e-06	4.55344e-06	5.05773e-06	0	1.22591e-05	1.44146e-05	5.42188e-06	1.20287e-05	9.40181e-06	0	0	8.99297e-06	0	0	1.82996e-05	0	0	1.63048e-05	4.41548e-05	1.53827e-05	4.24979e-06	0	1.10249e-05	1.1806e-05	1.42584e-05	5.77041e-06	9.97596e-06	0	0	1.25918e-05	2.8229e-05	3.53072e-06	1.14611e-05	5.74255e-05	1.15242e-05	2.88737e-06	1.04478e-05	2.358e-06	1.35916e-05	8.08728e-06	5.98079e-06	2.74766e-05
Amino Acids and Derivatives	Histidine Metabolism	Histidine Degradation	0.00306422	0.00334116	0.00304884	0.00256178	0.00332203	0.00151843	0.00372441	0.00201678	0.00151597	0.0018266	0.00422554	0.00308637	0.00240766	0.00349077	0.00152266	0.00298232	0.00287037	0.00111024	0.00295277	0.0034236	0.00180908	0.0020077	0.00219825	0.00277093	0.00363809	0.00177499	0.00348165	0.002635	0.00171111	0.00174001	0.00227302	0.00299564	0.00369235	0.00247459	0.00220986	0.00282792	0.00328937	0.00326157	0.00223992	0.00386933	0.00232155	0.00267326	0.00265807	0.00334325	0.00251807	0.0035184	0.00159608
Amino Acids and Derivatives	L-2-amino-thiazoline-4-carboxylic acid-Lcysteine conversion	L-2-amino-thiazoline-4-carboxylic acid-Lcysteine conversion	7.1377e-06	9.28314e-06	0	2.60239e-05	8.21306e-06	8.24243e-05	7.58907e-06	2.03995e-05	0.000114572	2.45181e-05	0	0.000106931	1.42912e-05	6.26787e-06	6.81472e-05	3.93788e-05	2.09836e-05	0.000237082	2.93062e-06	0	0.000178153	5.08576e-05	4.93641e-05	1.00925e-05	3.84568e-06	6.61752e-05	4.47139e-06	1.37811e-05	5.84395e-05	8.69764e-05	3.84694e-06	0	9.68485e-06	5.90163e-06	1.98671e-05	7.80147e-05	1.14749e-05	1.84906e-05	8.69714e-05	2.30484e-05	1.15495e-05	1.11443e-05	1.8864e-05	1.41579e-05	1.95443e-05	1.83411e-05	3.35825e-05
Amino Acids and Derivatives	Lysine, threonine, methionine, and cysteine	CBSS-84588.1.peg.1247	0.000622953	0.00053956	0.000772119	0.000658128	0.00048532	0.000647856	0.000501301	0.000661513	0.000596797	0.000725319	0.000610579	0.000574008	0.00072377	0.000464491	0.00064787	0.000787199	0.000634051	0.000579846	0.000752098	0.000616055	0.000646391	0.000680202	0.000848297	0.000722182	0.000658275	0.000608261	0.000457818	0.000612881	0.0005641	0.00060176	0.00052622	0.000653994	0.000621228	0.000605003	0.000685252	0.000889467	0.00057548	0.000540255	0.000751522	0.000527913	0.000595905	0.000604707	0.000584256	0.000734397	0.000563365	0.000659179	0.000649157
Amino Acids and Derivatives	Lysine, threonine, methionine, and cysteine	Cysteine Biosynthesis	0.00282551	0.00288285	0.00310316	0.0029628	0.00267918	0.00384772	0.00291426	0.00263811	0.00449274	0.00367569	0.00289727	0.00273225	0.00252194	0.00280161	0.00430127	0.00309475	0.00274405	0.00435548	0.00288366	0.00275673	0.0062523	0.00279533	0.00320172	0.00287748	0.00278215	0.00288221	0.00274063	0.00267099	0.00240305	0.0034399	0.00316639	0.00328172	0.00288973	0.00323017	0.00273803	0.00312157	0.00282947	0.00280625	0.00344933	0.00268764	0.00330904	0.00291132	0.00317412	0.0027519	0.00330978	0.00283185	0.00345173
Amino Acids and Derivatives	Lysine, threonine, methionine, and cysteine	Cysteine Biosynthesis, MCB 432	0.00346399	0.00375174	0.00315702	0.00358469	0.00373159	0.0022008	0.00391593	0.00163716	0.00215803	0.0027508	0.00346198	0.00218813	0.00198936	0.00423765	0.00174694	0.00197	0.00263724	0.00211397	0.00180047	0.00352862	0.00147193	0.00121247	0.00263947	0.00264386	0.00364443	0.00271771	0.00368445	0.00285259	0.00161266	0.00262716	0.00330108	0.00340302	0.0036532	0.0031711	0.00224222	0.00241754	0.00320152	0.00325252	0.00235325	0.00420575	0.00324294	0.00174427	0.00300556	0.00106306	0.00343744	0.00375226	0.00239825
Amino Acids and Derivatives	Lysine, threonine, methionine, and cysteine	Lysine and threonine metabolism in plants	0	3.13796e-06	1.03351e-05	0	0	0	4.55344e-06	0	0	5.88434e-05	0	0	6.01435e-06	1.56697e-06	0	0	8.99297e-06	0	0	1.21997e-05	0	0	4.49786e-06	1.00925e-05	0	0	0	0	0	0	3.84694e-06	0	0	0	8.39454e-06	0	0	0	0	0	0	0	0	0	0	0	0
Amino Acids and Derivatives	Lysine, threonine, methionine, and cysteine	Lysine biosynthesis AAA pathway 2	0	2.35347e-06	0	0	0	0	0	1.51732e-06	0	0	0	0	6.01435e-06	0	0	0	0	0	0	0	0	0	0	0	0	0	0	0	1.47574e-06	0	0	0	0	0	0	0	0	0	0	0	0	0	9.43e-07	0	0	0	0
Amino Acids and Derivatives	Lysine, threonine, methionine, and cysteine	Lysine Biosynthesis DAP Pathway	0.00356358	0.00365119	0.0038318	0.00349456	0.00369027	0.00317883	0.00365556	0.00338372	0.00310728	0.00320771	0.00366818	0.00282339	0.00317367	0.00371561	0.00270419	0.00333442	0.0033669	0.00276403	0.0031668	0.00384235	0.00311285	0.00352027	0.00310067	0.00324194	0.00327355	0.00292869	0.00346023	0.00376766	0.00329232	0.00293464	0.00353935	0.00323747	0.00319045	0.00337036	0.00292685	0.00340578	0.00349218	0.0033384	0.00305127	0.00388321	0.00364774	0.00335555	0.00333111	0.0035207	0.00340525	0.00354405	0.00293785
Amino Acids and Derivatives	Lysine, threonine, methionine, and cysteine	Lysine degradation	0.00031739	0.000269024	0.000430628	0.00042517	0.000465617	0.000582306	0.000287171	0.000598077	0.000255062	0.000479329	0.000331536	0.000570924	0.000717283	0.000467348	0.000672953	0.000644062	0.00056535	0.0001028	0.000586124	0.000597787	0.000439632	0.000366817	0.000665774	0.000617978	0.000326883	0.000544496	0.000259341	0.000477744	0.000511591	0.000531807	0.000334271	0.000348921	0.000486664	0.000284458	0.00056943	0.000843021	0.000384849	0.000572515	0.000563487	0.000184387	0.000329641	0.000501353	0.000323987	0.000643334	0.000355351	0.000239232	0.000282398
Amino Acids and Derivatives	Lysine, threonine, methionine, and cysteine	Lysine fermentation	0.00316116	0.00331683	0.00309834	0.00300357	0.00280555	0.00306168	0.00313913	0.00186768	0.00356199	0.00296687	0.00338808	0.00307145	0.00231853	0.00300927	0.00276996	0.00175834	0.00229454	0.00311622	0.00216288	0.00317189	0.00302446	0.00219739	0.00213155	0.00257024	0.00298953	0.00289795	0.00303037	0.00279381	0.00230132	0.00263972	0.00293901	0.00275807	0.00302121	0.00278427	0.00253236	0.00247362	0.00292755	0.002972	0.00252003	0.00292319	0.00281695	0.00186142	0.0028972	0.00148321	0.00284238	0.00308514	0.00262388
Amino Acids and Derivatives	Lysine, threonine, methionine, and cysteine	Lysine fermentation MCB 432	0.00445466	0.00489927	0.00340181	0.00434053	0.00352797	0.00397519	0.0045785	0.00237455	0.00415759	0.00377022	0.00441122	0.00392908	0.00270729	0.00373807	0.00356565	0.0025511	0.0030221	0.00418713	0.00292823	0.00429227	0.00479787	0.0029553	0.00266765	0.00336798	0.00449828	0.00392205	0.00443043	0.00405658	0.00265859	0.00363509	0.00346104	0.0037712	0.00438815	0.00373254	0.00320316	0.00311752	0.00420872	0.00365075	0.00315125	0.00394556	0.0038067	0.00257045	0.00396751	0.00229897	0.00375402	0.00419421	0.0030955
Amino Acids and Derivatives	Lysine, threonine, methionine, and cysteine	Methionine and cysteine metabolism in plants	2.85508e-06	0	0	0	0	0	0	0	0	0	0	0	2.00478e-06	6.26787e-06	0	0	0	0	0	0	0	0	0	1.00925e-05	0	0	0	0	0	0	0	0	0	0	0	2.30965e-05	7.06145e-06	0	1.974e-05	0	0	0	0	0	2.69576e-06	0	0
Amino Acids and Derivatives	Lysine, threonine, methionine, and cysteine	Methionine Biosynthesis	0.00725302	0.00758993	0.00798876	0.00723889	0.00713133	0.00685455	0.00753904	0.0073246	0.00651592	0.00804736	0.00782451	0.00649331	0.0076478	0.00732926	0.00668922	0.00621071	0.00764792	0.00575257	0.0064501	0.0071959	0.00575082	0.00783899	0.00749074	0.00729378	0.00802584	0.00712104	0.00797254	0.00701094	0.00825001	0.0077373	0.00799789	0.00824013	0.00708433	0.00734794	0.007828	0.00683898	0.00664764	0.00716271	0.00730429	0.00732531	0.0074444	0.0066633	0.00720929	0.00608507	0.00788577	0.00721744	0.00863534
Amino Acids and Derivatives	Lysine, threonine, methionine, and cysteine	Methionine Degradation	0.00186505	0.00224264	0.0019114	0.00215423	0.00233565	0.00122152	0.0023465	0.00173226	0.00149647	0.0016777	0.00218491	0.00105802	0.00214353	0.00233792	0.00220223	0.00220802	0.00218482	0.00122904	0.00200903	0.00181741	0.00147877	0.00218982	0.00199723	0.00190025	0.00196393	0.00144786	0.00241164	0.00189303	0.00215918	0.0016251	0.00165572	0.00214568	0.00219175	0.00161524	0.00200858	0.00150097	0.00208151	0.00228868	0.00159676	0.00254344	0.00140628	0.00183457	0.00173383	0.00197842	0.00172019	0.00212891	0.0012486
Amino Acids and Derivatives	Lysine, threonine, methionine, and cysteine	Methionine Salvage	0.000291361	0.000222759	0.000611429	9.96007e-05	0.000289635	0.000586924	0.000260824	0.000462758	0.0004659	0.00059249	0.000103305	0.000298234	0.000392356	0.000268115	0.000898812	0.000743441	0.000448586	0.000408629	0.000268152	0.00029296	0.00100004	0.000426593	0.00088852	0.000559324	0.000290669	0.000313311	0.000335403	0.000265783	0.00034471	0.00056694	0.000269286	0.000413458	0.000474074	0.000340347	0.000666387	0.000523648	0.000228272	0.000210787	0.000501362	0.000226258	0.000245811	0.000281746	0.000292392	0.000303377	0.000173399	0.000135456	0.000424917
Amino Acids and Derivatives	Lysine, threonine, methionine, and cysteine	Threonine anaerobic catabolism gene cluster	2.53119e-05	1.31777e-05	1.34356e-05	2.25315e-05	1.20827e-05	9.93312e-05	4.91121e-06	4.16059e-05	0.000104475	4.8791e-05	4.80487e-06	3.29831e-05	5.35277e-05	5.0143e-06	0.000149924	3.43033e-05	6.7408e-05	0.00010794	5.43792e-05	1.28097e-05	0.000189907	7.52786e-05	5.78578e-05	2.76914e-05	1.91552e-05	5.99293e-05	7.26601e-06	2.94219e-05	7.11028e-05	8.9497e-05	3.12701e-05	3.70035e-05	3.71563e-05	4.07906e-05	4.29221e-05	5.82544e-05	2.99523e-05	4.05778e-05	9.74275e-05	1.44052e-05	5.57612e-05	4.72987e-05	3.12042e-05	1.8745e-05	2.2086e-05	3.66822e-05	3.90778e-05
Amino Acids and Derivatives	Lysine, threonine, methionine, and cysteine	Threonine and Homoserine Biosynthesis	0.00336092	0.00347105	0.00396768	0.00334257	0.00349542	0.00367454	0.00352134	0.00416172	0.00330038	0.0035679	0.00275341	0.00336076	0.0040426	0.00361706	0.00410141	0.00334699	0.00395772	0.00295716	0.00311638	0.00326611	0.00248955	0.00396529	0.0039545	0.0034013	0.00374752	0.00368745	0.00314894	0.00338506	0.00448731	0.00374184	0.00329149	0.00344453	0.00316126	0.00345101	0.00382596	0.00325339	0.00346313	0.0035487	0.00345478	0.00364819	0.00315507	0.00346797	0.003322	0.00331451	0.00349585	0.00321371	0.00395407
Amino Acids and Derivatives	Lysine, threonine, methionine, and cysteine	Threonine degradation	0.00247816	0.00124514	0.0013315	0.00254369	0.00153047	0.00274246	0.00148952	0.00233383	0.00162973	0.00219045	0.00174177	0.00236901	0.00210353	0.00118245	0.00174262	0.00242641	0.00213279	0.00151606	0.00254077	0.00158475	0.00166123	0.00224048	0.00190358	0.00209575	0.00158497	0.00283418	0.00105078	0.00236175	0.00202215	0.00245673	0.00185681	0.00160725	0.00149728	0.00249812	0.00192644	0.00286884	0.00137728	0.00185148	0.00279526	0.00131184	0.00254167	0.00221837	0.00187876	0.00297564	0.00239763	0.00183454	0.00256038
Amino Acids and Derivatives	Phosphonoalanine utilization	Phosphonoalanine utilization	0	0	0	0	0	0	0	0	0	0	0	0	0	0	0	0	0	0	0	0	0	0	0	0	0	0	0	0	0	0	0	0	0	0	0	0	0	0	0	0	0	0	0	0	0	0	0
Amino Acids and Derivatives	Proline and 4-hydroxyproline	A Hypothetical Protein Related to Proline Metabolism	0.000287506	0.00024195	0.000275602	0.000198965	0.000163682	0.00019004	0.00026835	0.000293349	0.000194382	0.000259647	0.000273878	0.000228106	0.000310107	0.00026184	0.000109177	0.000369285	0.000310557	0.000104085	0.000267419	0.000201906	8.72398e-05	0.000226832	0.000256453	0.000317158	0.000258259	0.000213481	0.000149344	0.000289403	0.000260617	0.000253936	0.000211966	0.000267522	0.000210646	0.000262167	0.00024085	0.000189648	0.000244326	0.000248502	0.000269002	0.000203338	0.000233684	0.000267463	0.000206404	0.000287915	0.000241739	0.000269335	0.000219049
Amino Acids and Derivatives	Proline and 4-hydroxyproline	Proline metabolism in plants	0	0	0	0	0	0	0	0	0	0	0	0	0	0	0	0	0	0	0	0	0	1.68962e-06	0	0	0	0	0	0	0	0	0	0	0	0	0	0	0	0	0	0	0	0	0	0	0	0	0
Amino Acids and Derivatives	Proline and 4-hydroxyproline	Proline Synthesis	0.00071717	0.000652387	0.000621753	0.000812772	0.000722332	0.000866087	0.000712742	0.000975284	0.000761205	0.000908392	0.00061878	0.000819478	0.000957788	0.000767133	0.000751155	0.00090606	0.000768287	0.000929824	0.000851601	0.000702253	0.000631433	0.000911584	0.00075401	0.000771212	0.000663166	0.000914349	0.000609972	0.00082461	0.00113583	0.000846476	0.0007666	0.000671453	0.00072676	0.000748205	0.000828276	0.000804736	0.00073099	0.000851019	0.000779716	0.000670277	0.000753232	0.000867429	0.000771063	0.000795723	0.00066034	0.000766157	0.000931782
Amino Acids and Derivatives	Proline and 4-hydroxyproline	Proline, 4-hydroxyproline uptake and utilization	0.00481868	0.00316171	0.00270878	0.00468691	0.00357191	0.00430023	0.00323583	0.004367	0.00388874	0.00361142	0.00382197	0.00472624	0.00366255	0.00344385	0.00191675	0.00552327	0.00412448	0.00364379	0.00597387	0.00352638	0.00297235	0.00431188	0.00378301	0.00420251	0.00315462	0.00436316	0.00291809	0.00400379	0.00331591	0.00381363	0.00430081	0.0034437	0.0035564	0.004776	0.00339025	0.005107	0.0035891	0.00379862	0.0053053	0.00351376	0.00490658	0.00556433	0.00412893	0.00688143	0.00464563	0.00416767	0.00411459
Arabinose Sensor and transport module	Arabinose	An Arabinose Sensor	0	0	0	0	0	1.09413e-05	0	0	0	0	0	1.08438e-05	0	0	0	0	0	0	0	0	0	0	0	0	5.12757e-06	2.12489e-06	0	0	2.95149e-06	0	0	0	0	0	0	0	0	0	0	0	0	0	0	0	0	0	0
Carbohydrates	Acetone carboxylase	Acetone carboxylase	0	0	0	0	0	0	0	0	0	0	0	0	0	0	0	0	0	0	0	0	0	0	0	0	0	4.24979e-06	0	0	2.95149e-06	3.5646e-06	0	0	0	0	0	0	0	0	0	0	0	0	0	0	0	0	0
Carbohydrates	Aminosugars	(GlcNAc)2 Catabolic Operon	8.56524e-06	2.27502e-05	0	1.41949e-05	0	0	9.10689e-06	0	0	8.82652e-05	5.76585e-05	0	3.00718e-05	0	1.70368e-05	2.1002e-05	5.39578e-05	0	0	2.43995e-05	0	5.06886e-06	8.09616e-05	1.51388e-05	0	0.000110494	0	0	1.1806e-05	8.55505e-05	2.30816e-05	0	0	0	2.51836e-05	7.69882e-05	7.06145e-06	5.04289e-05	0.000193811	0	0	4.17912e-06	9.432e-06	0	8.08728e-06	2.39232e-05	0
Carbohydrates	Aminosugars	Chitin and N-acetylglucosamine utilization	0.000310204	0.000424213	0.000962539	0.000294543	0.000410495	0.000688621	0.000363061	0.0019334	0.000299287	0.000796593	0.000545353	0.000569297	0.00194261	0.000321189	0.000844741	0.00203982	0.000880711	0.000173475	0.00193897	0.000639469	0.00026172	0.00175629	0.00130404	0.00125841	0.000426871	0.000675817	0.000349663	0.000764207	0.00132886	0.000807278	0.000387579	0.000468039	0.000624673	0.000477914	0.0014441	0.00112623	0.00082313	0.000826706	0.00168149	0.000243929	0.00028585	0.00190002	0.000647271	0.00272285	0.000353144	0.000580137	0.00074492
Carbohydrates	Aminosugars	D-glucosaminate utilization	0	2.35347e-06	0	0	0	0	0	0	0	0	0	0	0	0	0	0	0	0	0	0	0	0	1.6867e-06	0	0	0	0	0	2.95149e-06	1.42584e-05	1.15408e-05	0	0	0	0	1.53976e-05	0	0	0	0	1.15495e-05	0	0	0	0	0	0
Carbohydrates	Aminosugars	N-Acetyl-Galactosamine and Galactosamine Utilization	8.26545e-05	0.000203968	0.000223926	0.000185716	4.72251e-05	0.000403733	0.000233743	0.000388434	0.000167942	0.000261118	6.72682e-05	0.000189249	0.000577893	0.000103028	0.000493377	0.00031398	0.000260646	0.00014649	0.000205422	0.000223662	0.000227742	0.000409226	0.000459617	0.000183305	0.000107679	0.000319301	0.000153145	0.000115577	0.000554191	0.000328894	0.00013849	0.000177073	0.00014043	0.000122636	0.000494299	0.000303847	0.000281163	0.000273702	0.000300561	3.8414e-05	6.7372e-05	0.000170044	0.000126546	0.000217239	0.000125353	9.56926e-05	0.000190046
Carbohydrates	Beta-lactamase cluster in Streptococcus	Beta-lactamase cluster in Streptococcus	0	0	0	0	0	0	0	0	0	0	0	0	0	0	0	0	0	0	0	0	0	5.06886e-06	3.3734e-06	0	0	0	0	0	0	0	0	0	0	0	0	0	7.06145e-06	0	0	0	0	4.17912e-06	0	0	0	0	0
Carbohydrates	Central carbohydrate metabolism	Acetyl-CoA biosynthesis in plants	0	2.94e-07	0	0	0	0	0	4.6e-07	0	0	0	0	0	3.52568e-06	0	0	0	0	0	0	0	2.03e-07	3.3734e-06	9.33886e-06	0	0	0	0	0	0	0	9.97596e-06	0	0	0	3.07953e-06	0	0	1.19636e-06	0	1.44368e-06	0	0	0	0	1.19616e-05	0
Carbohydrates	Central carbohydrate metabolism	acinetobacter tca	0.00391796	0.00356012	0.00380563	0.00372999	0.00356386	0.002938	0.00373261	0.00387316	0.00240946	0.00337763	0.00328439	0.00359857	0.00378534	0.00370069	0.00229483	0.0035786	0.00328042	0.00228324	0.00380533	0.00361299	0.0018359	0.00407298	0.00328066	0.00349197	0.00351522	0.00346658	0.00375494	0.00363488	0.00390136	0.00308384	0.00360108	0.00351055	0.00347815	0.00375524	0.00374513	0.00321449	0.00372119	0.0036062	0.00335346	0.00390066	0.00334628	0.00377794	0.00349337	0.00424874	0.00388321	0.00343028	0.00345436
Carbohydrates	Central carbohydrate metabolism	Dehydrogenase complexes	0.00392232	0.00336007	0.00379773	0.00359486	0.00311971	0.00367299	0.00350397	0.00473528	0.00308017	0.00442176	0.00365183	0.00350268	0.00418516	0.00336966	0.0039627	0.0038171	0.00369144	0.00272516	0.00354641	0.00323012	0.00299403	0.00471347	0.00364183	0.00402725	0.00362307	0.00376896	0.00377694	0.00413003	0.00496367	0.00370745	0.00307874	0.00322085	0.00355812	0.00403858	0.00402239	0.00401383	0.00376449	0.00361622	0.00442999	0.00351424	0.00354619	0.00391822	0.00377198	0.00544897	0.00389679	0.00346783	0.00438224
Carbohydrates	Central carbohydrate metabolism	Dihydroxyacetone kinases	4.99639e-05	0.000152619	0.000360005	8.28034e-05	5.68596e-05	0.000626996	0.000156508	0.000405257	0.000304429	0.000234148	0.000129732	0.000857121	0.000498045	0.00010295	0.000436852	0.000277314	0.000247307	0.000188509	0.000315041	0.000135214	0.000334266	0.000654311	0.00026211	0.000199556	0.000139726	0.000538306	0.000156499	0.000293183	0.000500113	0.000525938	0.00019427	0.000149141	0.000169485	7.86538e-05	0.000475831	0.000400339	0.000223966	0.000195106	0.000212115	0.000123565	0.000194127	0.000336459	0.00026678	8.01903e-05	0.000127047	9.50946e-05	0.000437169
Carbohydrates	Central carbohydrate metabolism	Entner-Doudoroff Pathway	0.00309593	0.00112841	0.00182603	0.00299121	0.000885633	0.00498002	0.000719209	0.00417864	0.00444561	0.00389747	0.00165694	0.00406664	0.00353989	0.000819293	0.00359169	0.00465832	0.00274902	0.00457816	0.00417375	0.00184594	0.00439363	0.00382386	0.00353976	0.00286019	0.00167263	0.00431016	0.00114752	0.00246448	0.00296251	0.0043078	0.00289837	0.00242686	0.00129858	0.00390358	0.00335067	0.00459129	0.00209234	0.00207458	0.00484274	0.000617205	0.0038702	0.00446218	0.00291759	0.00520285	0.00338713	0.00169311	0.00469794
Carbohydrates	Central carbohydrate metabolism	Ethylmalonyl-CoA pathway of C2 assimilation	0.000835356	0.000141189	0.000260893	0.00115027	8.99225e-05	0.00142856	0.000157083	0.00135689	0.000873573	0.00110798	0.000393382	0.00194601	0.000902579	8.88943e-05	0.000424106	0.00153034	0.000944988	0.000849748	0.00136604	0.000358164	0.000181276	0.00132511	0.000669918	0.000933163	0.000646422	0.00120101	0.000121963	0.00134034	0.000961531	0.00115898	0.000604128	0.000533385	0.000229655	0.00119415	0.000966668	0.00184385	0.000577785	0.000450003	0.00140046	8.41534e-05	0.00103746	0.00158968	0.000953053	0.00259775	0.000925836	0.000563259	0.00146192
Carbohydrates	Central carbohydrate metabolism	Ethylmalonyl-CoA pathway of C2 assimilation, GJO	0.000822819	0.000111116	0.00022182	0.000941311	0.000106243	0.00132024	0.000115628	0.00120186	0.00069539	0.00119427	0.000407042	0.00155205	0.00078309	5.25406e-05	0.000264575	0.00136953	0.000847549	0.000531766	0.00124512	0.000341613	0.000159337	0.0011764	0.00064097	0.000923839	0.000661951	0.00108482	8.66658e-05	0.00107066	0.000704214	0.00106061	0.000574328	0.000526543	0.000169494	0.00130588	0.000826205	0.00163629	0.000485481	0.000425749	0.00148325	8.21047e-05	0.000837957	0.00145863	0.000939706	0.0023734	0.000867296	0.00057692	0.00143595
Carbohydrates	Central carbohydrate metabolism	Glycolate, glyoxylate interconversions	0.00186604	0.00131806	0.00166803	0.00176043	0.00162208	0.00187557	0.00118817	0.00214536	0.00203889	0.00126548	0.00179853	0.00235446	0.00209366	0.00153177	0.00182828	0.0023614	0.00196739	0.00227681	0.0022609	0.00145098	0.00184321	0.00275809	0.0015935	0.00211494	0.00133745	0.00153936	0.00133077	0.00186764	0.0023469	0.00172003	0.00150924	0.0012919	0.0014198	0.00194538	0.00191762	0.00220069	0.00172832	0.00180421	0.00190304	0.00143061	0.00164276	0.00242674	0.00182872	0.00322188	0.001511	0.00158004	0.00188721
Carbohydrates	Central carbohydrate metabolism	Glycolysis and Gluconeogenesis	0.00489757	0.0054358	0.00537304	0.00531023	0.00502269	0.00353345	0.00506248	0.00424918	0.00336248	0.00408141	0.00500673	0.00407748	0.00446616	0.00519502	0.00267051	0.00433998	0.00442415	0.00279619	0.0042671	0.00505446	0.00213743	0.00359823	0.0045333	0.00500269	0.00489836	0.00382359	0.00540009	0.00431016	0.00393454	0.00361736	0.00491076	0.00514388	0.00489677	0.00466261	0.00420745	0.00423565	0.00480797	0.00484417	0.00420301	0.00615149	0.00444625	0.00413566	0.0044826	0.00482106	0.0049421	0.00477969	0.00395044
Carbohydrates	Central carbohydrate metabolism	Glycolysis and Gluconeogenesis in plants	0	5.67971e-06	2.06701e-05	0	3.15887e-06	0	3.03563e-06	0	4.41e-07	1.40979e-05	9.60975e-06	0	2.75658e-06	2.23853e-06	0	3.75e-07	1.39495e-06	0	0	1.59758e-05	0	0	1.13303e-05	3.07706e-05	8.97325e-06	8.49957e-06	4.47139e-06	0	0	7.12921e-06	0	4.57231e-06	0	2.36065e-06	4.89682e-06	4.23435e-05	5.88e-07	6.87666e-06	6.01686e-05	4.60968e-06	0	0	2.751e-06	0	1.19705e-05	0	0
Carbohydrates	Central carbohydrate metabolism	Glycolysis and Gluconeogenesis, including Archaeal enzymes	0.000285245	0.000384703	0.000610876	0.00034532	0.000308091	0.00100844	0.000302109	0.000845976	0.00139462	0.000848624	0.000323986	0.00085924	0.0010744	0.000296147	0.00226256	0.00067865	0.000911251	0.00158764	0.000664461	0.000238652	0.00222269	0.00125194	0.000856327	0.000685828	0.000304962	0.00119238	0.000421737	0.000416508	0.00155516	0.00103375	0.000400693	0.000347673	0.000523501	0.000612498	0.000979284	0.000673305	0.000715125	0.000695779	0.000978335	0.000135217	0.00053046	0.000729641	0.000494102	0.00042179	0.000305835	0.000310797	0.000940464
Carbohydrates	Central carbohydrate metabolism	Glycolysis test	0	1.96123e-06	0	0	0	0	0	0	0	0	0	0	0	0	0	0	0	0	0	0	0	0	2.81e-07	0	0	0	0	0	0	0	0	0	0	0	0	0	0	0	0	0	0	0	0	0	1.72e-07	0	0
Carbohydrates	Central carbohydrate metabolism	Glyoxylate bypass	0.00171826	0.00265987	0.00261679	0.00177995	0.00264715	0.00154329	0.00284274	0.0011172	0.00213484	0.0016442	0.00227119	0.00138956	0.00130141	0.00289872	0.00250844	0.00119183	0.00175257	0.00239057	0.00133572	0.00240547	0.00258117	0.00168841	0.00127698	0.00154593	0.00221167	0.00122653	0.00268594	0.00172717	0.00165918	0.00157109	0.00220316	0.00210623	0.00276293	0.0017041	0.0012443	0.000800507	0.00228805	0.0021914	0.00092611	0.00269609	0.00161855	0.00127511	0.00200046	0.000532378	0.00182781	0.00252157	0.00120827
Carbohydrates	Central carbohydrate metabolism	Methylglyoxal Metabolism	0.00171538	0.00200736	0.00208311	0.00171079	0.00226384	0.00166561	0.00212682	0.0021996	0.0017108	0.00170995	0.00202033	0.00175461	0.00234612	0.00228131	0.00223508	0.00181684	0.00203371	0.0014606	0.0019011	0.00220007	0.00165535	0.00257663	0.00179582	0.00195156	0.00199423	0.0019399	0.00200164	0.00211913	0.00271164	0.00190083	0.00185684	0.00168011	0.00206391	0.00163685	0.00204414	0.00221815	0.00209083	0.00215202	0.00166222	0.00234942	0.00178916	0.00209173	0.00206953	0.00217104	0.00179962	0.0021045	0.00192251
Carbohydrates	Central carbohydrate metabolism	Pentose phosphate pathway	0.00247429	0.00275969	0.00307353	0.00222354	0.00275769	0.00190875	0.0026012	0.00234733	0.00160532	0.00276516	0.00244961	0.00197772	0.00263266	0.00265997	0.00184188	0.00233277	0.00220214	0.00171095	0.00218985	0.00239509	0.00105408	0.00226383	0.00276383	0.00277651	0.00260408	0.00216994	0.00299956	0.0021711	0.00274514	0.00214666	0.00223871	0.00261968	0.00238351	0.00215569	0.00297507	0.00197236	0.00251393	0.00236394	0.00255261	0.00300043	0.00207577	0.00198635	0.00220416	0.00198035	0.00230151	0.00259866	0.00277366
Carbohydrates	Central carbohydrate metabolism	Pentose phosphate pathway in plants	0	0	0	0	3.15887e-06	0	0	0	0	0	0	0	6.01435e-06	0	0	0	1.19906e-05	0	0	0	0	0	1.6867e-06	1.19849e-05	0	0	0	0	0	0	0	0	2.90546e-05	2.36065e-06	0	0	0	1.52815e-06	3.58909e-06	0	0	0	0	0	2.02182e-06	3.98719e-06	0
Carbohydrates	Central carbohydrate metabolism	Peripheral Glucose Catabolism Pathways	0	9.41389e-06	0	0	0	8.64361e-05	9.10689e-06	1.51732e-05	1.23417e-05	2.94217e-05	5.76585e-05	0.000104823	2.60622e-05	9.40181e-06	1.70368e-05	2.50024e-05	8.99297e-06	0	0	0	1.10198e-05	1.68962e-06	3.3734e-06	2.27082e-05	0	3.39983e-05	0	1.65373e-05	3.54179e-05	4.27753e-05	1.15408e-05	0	0	0	1.25918e-05	3.07953e-05	0	2.75067e-05	6.46037e-05	0	1.25119e-05	2.92538e-05	3.3012e-05	6.79579e-06	0	1.19616e-05	4.57943e-06
Carbohydrates	Central carbohydrate metabolism	Pyruvate Alanine Serine Interconversions	0.00237192	0.00269519	0.00278954	0.0022748	0.00251276	0.00285199	0.00272871	0.00256897	0.00272036	0.00255466	0.00287007	0.00236558	0.00255244	0.00261615	0.00291736	0.00239915	0.00231303	0.0022608	0.00220673	0.00243824	0.00244884	0.00281241	0.00223937	0.00221049	0.00269451	0.00241164	0.00285261	0.00283636	0.00337905	0.00275083	0.00264296	0.00249854	0.00264601	0.00232224	0.00265216	0.00272521	0.00253766	0.00269545	0.00192243	0.00285015	0.00251917	0.00234843	0.00251166	0.00216286	0.00231005	0.00262993	0.00271538
Carbohydrates	Central carbohydrate metabolism	Pyruvate metabolism I: anaplerotic reactions, PEP	0.00380979	0.00338161	0.00377783	0.00386491	0.00306873	0.00436264	0.00311402	0.00491338	0.00452269	0.00399976	0.00337961	0.00509453	0.00486498	0.00326493	0.00453808	0.00416688	0.00401247	0.00416709	0.00481359	0.00365591	0.00399272	0.00453354	0.00380074	0.00365392	0.00350239	0.00443103	0.00325553	0.00395632	0.00571448	0.00459044	0.00357728	0.00370846	0.00318745	0.00426399	0.00396466	0.00431698	0.00381898	0.00398297	0.00417043	0.00281306	0.00400242	0.00478766	0.00412565	0.00486729	0.00417138	0.00344015	0.00451513
Carbohydrates	Central carbohydrate metabolism	Pyruvate metabolism II: acetyl-CoA, acetogenesis from pyruvate	0.00631988	0.00620773	0.00715017	0.0064107	0.00585802	0.00642932	0.00664728	0.00840614	0.00549208	0.00703592	0.00710401	0.00708183	0.00885613	0.00657121	0.00777746	0.00794387	0.00680197	0.00589696	0.00754774	0.00647212	0.00626076	0.00987748	0.00700505	0.00688072	0.00630326	0.00715818	0.006628	0.00707317	0.0100876	0.00739879	0.00570313	0.00617483	0.00722593	0.00618226	0.00785046	0.00773807	0.00666792	0.00710414	0.00716911	0.00606278	0.00599184	0.00783898	0.0063704	0.00895019	0.00623644	0.00625818	0.00767738
Carbohydrates	Central carbohydrate metabolism	Pyruvate:ferredoxin oxidoreductase	4.28262e-06	0	0	7.09743e-06	0	0	0	1.77021e-05	0	2.20663e-05	0	0	2.40574e-05	2.35045e-06	8.5184e-06	5.2505e-06	8.99297e-06	0	0	0	5.50988e-06	0	1.34936e-05	0	7.69136e-06	5.09974e-05	0	5.51244e-06	2.36119e-05	6.41629e-05	5.77041e-06	4.98798e-06	0	1.41639e-05	1.25918e-05	1.53976e-05	7.06145e-06	1.14611e-05	2.69182e-05	0	1.73242e-05	0	1.6506e-05	3.39789e-06	4.04364e-06	1.19616e-05	2.74766e-05
Carbohydrates	Central carbohydrate metabolism	TCA Cycle	0.00636478	0.00730248	0.00775144	0.00557363	0.00710251	0.00666775	0.00734734	0.00705337	0.00667742	0.00683888	0.00648961	0.00630262	0.00821704	0.00790573	0.00887532	0.00620955	0.00737602	0.00663897	0.00526041	0.00684891	0.00687135	0.00800252	0.00668122	0.00580587	0.0070578	0.00750099	0.0078416	0.00702803	0.00987613	0.00697014	0.00630282	0.00650458	0.00820055	0.00585435	0.00791775	0.00529279	0.00772836	0.00740874	0.0051923	0.00679915	0.00613757	0.00607855	0.00654979	0.00515587	0.00624942	0.00708391	0.0068659
Carbohydrates	Central carbohydrate metabolism	TCA cycle in plants	4.28262e-06	1.26499e-05	4.65078e-05	9.46324e-06	2.7076e-06	1.82355e-05	1.44192e-05	4.6e-07	0	3.67772e-05	7.20731e-06	0	4.02962e-05	1.2144e-05	0	0	3.23747e-05	0	1.46531e-05	9.1498e-06	1.10198e-05	5.47437e-06	3.40713e-05	9.85406e-05	0	0	2.01213e-05	0	5.90298e-06	4.75281e-06	6.92449e-06	2.32772e-05	2.90546e-05	1.26463e-05	1.76285e-05	1.97603e-05	1.05922e-05	7.64074e-06	0.000180501	2.38167e-05	3.84983e-06	0	9.039e-06	0	1.0783e-05	5.98079e-06	0
Carbohydrates	Cluster Ytf and putative sugar transporter	Cluster Ytf and putative sugar transporter	8.56524e-06	2.02791e-05	2.58377e-05	0	1.65841e-05	1.40674e-05	4.55344e-06	2.57102e-05	8.22781e-05	3.9229e-05	0	2.9304e-05	1.80431e-05	5.09265e-06	4.54314e-05	3.01029e-05	1.12412e-05	9.25198e-05	4.51804e-05	1.21997e-05	4.6834e-05	2.31348e-05	3.19438e-05	8.20018e-06	3.07654e-05	1.9124e-05	3.40145e-05	3.67496e-05	1.93955e-05	2.79227e-05	2.11582e-05	1.16386e-05	9.68485e-06	8.26228e-06	2.44841e-05	7.69882e-06	3.70726e-05	4.58444e-06	2.24318e-05	0	7.21842e-06	3.87961e-05	2.1222e-05	1.43844e-05	1.0783e-05	5.98079e-06	7.45624e-06
Carbohydrates	CO2 fixation	alpha carboxysome	0.000223869	0.000319531	0.00103856	0.000166177	0.000417017	0.000193946	0.000233264	0.000547893	3.94724e-05	0.000897603	0.00012813	0.000118378	0.000584045	0.000324112	0.000462958	0.000857034	0.000408698	5.39699e-05	0.000208051	0.00030751	2.09376e-05	0.000182914	0.00128575	0.000898267	0.000538558	8.71813e-05	0.000428091	0.000247587	0.0001499	0.000394078	0.000292495	0.000791279	0.000382958	0.000197538	0.00077629	0.000681126	0.000259953	0.000174233	0.000602746	0.000233636	9.69991e-05	0.000264086	0.000225774	0.000376883	0.000213671	0.000201082	0.000574639
Carbohydrates	CO2 fixation	beta carboxysome	2.85508e-06	6.66817e-06	0	4.73162e-06	0	0	4.55344e-06	6.74365e-06	0	0	9.60975e-06	9.03646e-06	1.07517e-05	4.7009e-06	0	0	5.99531e-06	0	3.66327e-06	9.1498e-06	0	1.68962e-06	6.60624e-06	8.83096e-06	1.02552e-05	1.98323e-05	3.35354e-06	3.67496e-06	4.42723e-06	1.06938e-05	5.77041e-06	2.49399e-06	9.68485e-06	9.4426e-06	2.60296e-05	5.13255e-06	3.53072e-06	1.98659e-05	5.38364e-06	0	5.77474e-06	1.04478e-06	7.074e-06	2.26526e-06	4.04364e-06	7.17695e-06	3.05295e-06
Carbohydrates	CO2 fixation	Calvin-Benson cycle	0.000467915	0.000747567	0.00173248	0.000698968	0.000654898	0.00225153	0.000732186	0.0016738	0.00205917	0.00195659	0.000501903	0.00233022	0.00201298	0.000705793	0.00300259	0.00168053	0.00123411	0.00177026	0.00103521	0.000539545	0.00183766	0.00185834	0.00221234	0.00121238	0.000805876	0.00185507	0.000805456	0.000947298	0.0022107	0.00205684	0.000707909	0.0012664	0.00113491	0.000755177	0.00190685	0.00148161	0.000999551	0.00101747	0.00101319	0.00056877	0.00102523	0.00117955	0.000986988	0.00103349	0.000773165	0.000614781	0.00194219
Carbohydrates	CO2 fixation	Calvin-Benson-Bassham cycle in plants	4.28262e-06	5.88368e-06	3.10052e-05	0	9.47661e-06	0	0	0	0	2.20663e-05	0	0	6.01435e-06	1.88036e-05	0	0	4.93517e-06	0	0	3.22422e-05	0	0	1.10894e-05	2.46204e-05	5.12757e-06	0	3.12997e-05	1.10249e-05	0	0	0	9.97596e-06	0	9.4426e-06	8.39454e-06	1.79639e-05	7.06145e-06	0	4.7376e-05	0	5.77474e-06	0	0	0	4.94223e-06	1.19616e-05	0
Carbohydrates	CO2 fixation	Carboxysome	1.56248e-05	2.74776e-05	4.96165e-05	4.73162e-06	2.5278e-05	1.03942e-05	2.68445e-05	2.06399e-05	9.17717e-06	5.72906e-05	6.4065e-06	1.80729e-05	2.45074e-05	1.80129e-05	1.15365e-05	5.8096e-05	1.60803e-05	0	1.13969e-05	8.53981e-06	0	9.25067e-06	7.79735e-05	4.3878e-05	2.11e-05	2.76236e-06	2.6276e-05	2.95957e-05	2.53336e-06	1.5971e-05	1.92347e-05	3.2859e-05	2.47106e-05	9.01782e-06	5.28304e-05	1.80067e-05	1.22933e-05	1.28354e-05	4.71068e-05	9.22e-07	1.44368e-06	1.56717e-05	1.50519e-05	1.82673e-05	1.08924e-05	4.34319e-06	4.12579e-05
Carbohydrates	CO2 fixation	CO2 uptake, carboxysome	0.000590324	0.000654788	0.00185435	0.000776502	0.000654135	0.00101284	0.000560066	0.00164445	0.00106074	0.00167522	0.000582991	0.00113257	0.00151825	0.000709898	0.00141127	0.00177557	0.00103327	0.000921343	0.000662273	0.000683233	0.000762201	0.000873859	0.00235421	0.00171189	0.000838692	0.000933925	0.000834797	0.000760818	0.000987408	0.00140829	0.000802492	0.00146282	0.000650879	0.00069618	0.00196107	0.00176588	0.000664939	0.000709887	0.00173136	0.000497929	0.000595616	0.000916429	0.000655863	0.00117336	0.000473456	0.000703832	0.0014111
Carbohydrates	CO2 fixation	Photorespiration (oxidative C2 cycle)	0.00139361	0.000954621	0.00236969	0.00180671	0.00111612	0.00247807	0.000813105	0.001782	0.00144654	0.00225219	0.00136815	0.00250834	0.00215289	0.0011662	0.00142856	0.00132448	0.00158629	0.00119799	0.000501616	0.00135076	0.00125102	0.00117448	0.00286585	0.00253866	0.00129645	0.00232597	0.000897602	0.00181129	0.0016528	0.00235035	0.00163545	0.00165417	0.00120073	0.00171492	0.00218025	0.0024442	0.00096397	0.00104794	0.00232257	0.00108076	0.00250884	0.00112643	0.00165451	0.000964356	0.00207216	0.000941173	0.00288353
Carbohydrates	CO2 fixation	Photorespiration (oxidative C2 cycle) in plants	1.42754e-06	6.17787e-06	0	0	4.7383e-06	0	0	4.6e-07	0	1.47109e-05	0	0	1.60383e-05	0	0	0	0	0	0	0	0	2.03e-07	7.40273e-06	3.65797e-05	0	0	4.47139e-06	5.51244e-06	0	0	5.77041e-06	1.99519e-05	0	1.41639e-05	8.39454e-06	3.90074e-05	1.41229e-05	0	1.25618e-05	0	0	2.08956e-06	2.358e-06	0	2.02182e-06	9.96798e-06	2.28971e-06
Carbohydrates	CO2 fixation	Rubisco shunt in plants	4.28262e-06	1.56114e-06	3.10052e-05	0	3.15887e-06	0	0	0	0	1.40979e-05	2.40244e-06	0	7.52e-07	0	0	0	5.45275e-06	0	0	6.09987e-06	0	0	1.6867e-06	1.56119e-05	0	0	0	0	0	0	0	1.45483e-05	0	0	0	1.28314e-05	5.88e-07	0	1.88427e-05	0	0	0	0	0	4.04364e-06	0	0
Carbohydrates	Di- and oligosaccharides	2-O-alpha-mannosyl-D-glycerate utilization	0	0	0	0	0	0	0	0	0	0	0	0	0	1.17523e-06	0	0	0	0	0	0	0	0	0	7.56939e-06	0	0	0	0	1.96766e-06	7.12921e-06	0	0	0	0	2.79818e-06	0	9.41526e-06	4.58444e-06	0	0	0	4.17912e-06	0	1.35916e-05	0	0	0
Carbohydrates	Di- and oligosaccharides	Beta-Glucoside Metabolism	0.00034832	0.000204584	0.000165361	0.000503918	0.000222023	0.000869832	0.000124461	0.000809719	0.000678794	0.000752706	0.000259463	0.000753641	0.000824567	6.34622e-05	0.000734712	0.00115161	0.000580046	0.000555119	0.00139693	0.000274494	0.000562008	0.000647969	0.00067468	0.000292263	0.000294836	0.000803209	0.000154263	0.000347283	0.000666053	0.000721832	0.000669367	0.000404026	0.000174327	0.000620379	0.00064578	0.000662099	0.000628469	0.000613551	0.000817236	8.06693e-05	0.000586136	0.000995326	0.000476316	0.000485899	0.000522977	0.000275116	0.00087925
Carbohydrates	Di- and oligosaccharides	Fructooligosaccharides(FOS) and Raffinose Utilization	7.99422e-05	0.000120447	0.000203256	9.93641e-05	0.000105822	0.000506946	0.000115354	0.00057321	0.000277689	0.000409452	0.000115317	0.000326216	0.000506308	7.67815e-05	0.000234966	0.0005268	0.000313255	0.00020046	0.000781254	0.000128097	0.000246108	0.000540709	0.000288988	0.000239277	0.000135881	0.000354857	0.000131906	0.000163903	0.000455569	0.000426802	0.000282887	0.000227784	0.000213067	0.000277849	0.000406239	0.000490158	0.000316588	0.00025138	0.000559181	9.09131e-05	0.000280941	0.000693176	0.00022401	0.00046823	0.000258793	0.000137558	0.00042375
Carbohydrates	Di- and oligosaccharides	Lactose and Galactose Uptake and Utilization	0.000533614	0.000660858	0.000774441	0.000563852	0.000791455	0.000577152	0.000704721	0.000865758	0.000816434	0.00073901	0.00073041	0.00067159	0.000773338	0.000809918	0.000547307	0.000872977	0.000703432	0.000909778	0.0012962	0.000586468	0.000575075	0.000792002	0.000804616	0.00078503	0.000573922	0.000649651	0.000736342	0.00062448	0.000748357	0.000788202	0.000964565	0.000803231	0.00054332	0.000497182	0.000752148	0.000656893	0.000821011	0.000734576	0.000684081	0.000812071	0.000574202	0.000999313	0.000693881	0.000633872	0.000652913	0.000582842	0.000654138
Carbohydrates	Di- and oligosaccharides	Lactose utilization	4.99639e-05	8.77845e-05	8.61255e-05	0.000106462	7.10746e-05	0.000202414	6.37482e-05	0.000320323	0.000342277	0.00010886	7.6878e-05	0.000219405	0.000262448	4.46586e-05	0.00010435	0.000489347	0.000103419	0.000370079	0.000573424	9.96312e-05	0.000194683	0.000311228	0.000232236	0.000192578	5.12757e-05	0.000151576	7.3778e-05	8.8934e-05	0.000209605	0.000136643	0.000149646	9.97596e-05	2.42121e-05	0.000122754	0.000172213	0.000222533	0.000211137	0.000183569	0.000225036	3.45726e-05	0.000103849	0.000449932	9.14905e-05	0.000414687	0.000100619	8.08831e-05	0.000109906
Carbohydrates	Di- and oligosaccharides	Maltose and Maltodextrin Utilization	0.000746889	0.000945902	0.00216606	0.00105988	0.000812506	0.00268061	0.000808995	0.00328155	0.00449197	0.00255846	0.00116758	0.00296974	0.00287951	0.000790692	0.00386731	0.00339979	0.00180459	0.00467225	0.00343761	0.00155953	0.00254355	0.00291983	0.00304546	0.00222272	0.00124751	0.00259817	0.000959114	0.0017581	0.00291452	0.00302914	0.00187731	0.00178518	0.00139704	0.00121278	0.00266227	0.00303077	0.00172829	0.00151088	0.00266526	0.000820778	0.0014451	0.00332617	0.00172286	0.00228641	0.00151636	0.000997795	0.00279814
Carbohydrates	Di- and oligosaccharides	Melibiose degradation in plants	0	0	0	0	0	1.09413e-05	0	0	0	0	0	0	0	0	0	0	0	0	0	0	0	0	0	0	0	0	0	0	0	0	0	9.97596e-06	0	0	8.39454e-06	0	0	0	0	0	0	0	0	0	0	0	0
Carbohydrates	Di- and oligosaccharides	Melibiose Utilization	1.71305e-05	2.3927e-05	2.06701e-05	0	1.42149e-05	2.91767e-05	2.73207e-05	0.00013403	1.23417e-05	3.67772e-05	0	2.53021e-05	0.000107857	8.22658e-06	4.54314e-05	0.000110261	1.64871e-05	0	0.000176325	3.04993e-05	0	0.000104733	3.48585e-05	4.79395e-05	2.30741e-05	2.26655e-05	1.78856e-05	2.57247e-05	0.000135108	9.68384e-05	2.47303e-05	2.66026e-05	6.7794e-05	1.65246e-05	6.29591e-05	7.69882e-06	3.76611e-05	3.0563e-05	3.05073e-05	0	5.00477e-06	0.000155602	7.86e-06	0.000166723	0	1.19616e-05	2.59501e-05
Carbohydrates	Di- and oligosaccharides	Sucrose metabolism in plants	2.91218e-05	1.6388e-05	6.61444e-05	1.98728e-05	1.26355e-05	1.75061e-05	9.10689e-06	3.84388e-05	4.41e-07	4.49907e-05	6.00609e-05	3.47e-05	1.99977e-05	1.78634e-05	2.38515e-05	6.67564e-06	4.63598e-05	3.70079e-05	1.75837e-05	4.32219e-05	1.10198e-05	1.72341e-05	7.17142e-05	6.84914e-05	2.66634e-05	1.18994e-05	9.83706e-06	4.63045e-05	4.72238e-06	2.99427e-05	6.46286e-05	2.05339e-05	0	4.76852e-05	5.70829e-05	6.46701e-05	2.03605e-05	1.69624e-05	5.62206e-05	5.99258e-05	5.19727e-05	1.50448e-05	1.69776e-05	8.15494e-06	4.97111e-05	2.39232e-06	5.12896e-05
Carbohydrates	Di- and oligosaccharides	Sucrose utilization	0.000228406	0.000121596	6.89004e-05	0.000272068	0.000153205	0.000481416	7.13373e-05	0.000453594	0.0012496	0.000351835	8.64877e-05	0.000592973	0.000359157	3.21229e-05	0.000347834	0.00083413	0.00029377	0.000909778	0.00109337	0.000189096	0.000571926	0.000449101	0.000287076	0.000184189	9.99877e-05	0.000358399	0.000118492	0.000205798	0.000276456	0.000403038	0.000488369	0.000420985	0.000222752	0.000191213	0.000211263	0.000197603	0.000330123	0.000229986	0.000360704	1.9207e-05	0.000372952	0.000822102	0.00031495	0.000388606	0.000324839	0.000125597	0.000244541
Carbohydrates	Di- and oligosaccharides	Sucrose utilization Shewanella	1.99856e-05	2.74572e-06	1.72251e-05	1.89265e-05	3.94859e-05	6.29124e-05	7.58907e-06	8.02494e-05	9.15344e-05	5.51657e-05	9.60975e-06	0.000147475	2.90694e-05	3.91742e-06	4.40117e-05	0.000145614	0	0.00012336	0.000317972	6.09987e-06	9.55047e-05	5.76161e-05	2.6931e-05	3.7847e-06	1.53827e-05	3.68315e-05	4.47139e-06	2.02123e-05	9.34638e-06	5.48949e-05	0.000135412	6.68389e-05	2.42121e-05	3.89507e-05	1.11927e-05	5.6458e-05	6.17877e-05	1.98659e-05	1.61509e-05	0	5.29351e-05	0.000154209	5.08542e-05	3.25065e-05	0.00015231	1.19616e-05	5.49531e-05
Carbohydrates	Di- and oligosaccharides	Trehalose metabolism in plants	0	1.17674e-06	0	0	0	0	0	0	0	0	0	0	6.01435e-06	4.7009e-06	0	0	2.99766e-06	0	0	0	0	0	3.3734e-06	9.73208e-06	0	0	0	0	0	0	0	0	0	0	0	0	0	0	0	0	0	0	0	0	8.08728e-06	0	0
Carbohydrates	Di- and oligosaccharides	Trehalose Biosynthesis	0.00102126	0.00101641	0.000875035	0.00126926	0.000689265	0.0014789	0.000783192	0.000567141	0.00102066	0.0020252	0.000922536	0.000911598	0.0011311	0.000846946	0.00134065	0.00073682	0.00123803	0.000501149	0.000219796	0.00112182	0.000822809	0.000284701	0.0015772	0.00113178	0.000991331	0.00137689	0.000748958	0.000891177	0.000520277	0.00119957	0.00100597	0.001146	0.000508455	0.00144826	0.00125067	0.00134473	0.00087915	0.00101102	0.00157561	0.000541637	0.00154859	0.000345474	0.00095892	0.000345452	0.00117805	0.00075956	0.00136452
Carbohydrates	Di- and oligosaccharides	Trehalose Uptake and Utilization	0.00012905	0.000176628	0.000237706	0.000163241	0.000240074	0.000156825	0.000150264	0.000202141	0.000294144	0.00025744	8.64877e-05	0.000166271	0.000295104	0.000182552	0.000236345	0.00041899	0.000214332	0.00020817	0.000388307	0.000219595	0.000229579	0.000140238	0.000383443	0.00027048	0.000116652	0.000148904	0.00020792	8.4524e-05	0.000161559	0.000264935	0.000130796	0.000220659	0.000217909	0.000112721	0.000294609	0.000313085	0.00020949	0.000166874	0.00021714	9.98763e-05	5.58225e-05	0.000390678	0.000119079	0.000159021	0.000126701	9.17054e-05	0.000177834
Carbohydrates	Di- and oligosaccharides	Unknown oligosaccharide utilization Sde 1396	0	7.06042e-06	0	0	0	1.09413e-05	0	2.02309e-05	0.000135759	0	0	6.50625e-05	1.80431e-05	4.7009e-06	0	7.3507e-05	0	9.25198e-05	0.000102572	0	3.30593e-05	0	6.7468e-06	0	0	2.54987e-05	0	0	2.36119e-05	1.42584e-05	1.15408e-05	4.98798e-05	0	0	0	0	2.11844e-05	4.58444e-06	1.07673e-05	0	0	0.000100299	1.8864e-05	1.35916e-05	1.61746e-05	0	0
Carbohydrates	Fermentation	Acetoin, butanediol metabolism	0.00100584	0.000582381	0.000668334	0.00103548	0.000527505	0.00155457	0.000442696	0.000976863	0.00163199	0.000792425	0.00072485	0.00129553	0.000878167	0.000550217	0.0013931	0.000904733	0.00110014	0.00168849	0.000839378	0.000690302	0.00177812	0.00152435	0.000888753	0.00103101	0.000629666	0.00161884	0.000603191	0.00109629	0.00123355	0.00141001	0.00108599	0.000764158	0.00081837	0.00109888	0.00105579	0.0013165	0.000666601	0.000746714	0.00122092	0.000649196	0.00130682	0.000982938	0.0011203	0.000672925	0.00109778	0.000641938	0.00121167
Carbohydrates	Fermentation	Acetone Butanol Ethanol Synthesis	1.88247e-06	2.19385e-06	0	0	1.3538e-06	0	0	0	0	0	0	3.61458e-06	1.14559e-06	3.62e-07	2.1296e-06	1.50014e-06	2.99766e-06	0	0	0	0	0	0	3.82629e-06	5.57835e-06	0	3.83262e-06	1.57498e-06	0	0	5.83382e-06	2.85027e-06	4.15065e-06	0	2.79818e-06	0	3.02634e-06	1.48617e-06	1.53818e-06	3.29263e-06	3.09361e-06	6.97e-07	2.38391e-06	0	0	0	1.01765e-06
Carbohydrates	Fermentation	Acetyl-CoA fermentation to Butyrate	0.00287962	0.00260371	0.00243421	0.00294744	0.00242595	0.00274326	0.002748	0.00261196	0.00259867	0.00277869	0.00289095	0.00260456	0.00248623	0.00274463	0.00208246	0.00170756	0.002557	0.00189025	0.00215174	0.00267647	0.0019357	0.00268155	0.001949	0.00232412	0.00285976	0.00257347	0.00220905	0.00263784	0.00329882	0.00265015	0.00257587	0.00265228	0.0027631	0.00272775	0.00248428	0.00244866	0.00250978	0.00269621	0.00239708	0.00280646	0.0027861	0.0022017	0.00270832	0.00201773	0.00294468	0.00271652	0.00295866
Carbohydrates	Fermentation	Butanol Biosynthesis	0.00168767	0.00153308	0.00127263	0.00148625	0.00142238	0.00139379	0.00149117	0.00123906	0.00123929	0.00144282	0.00169073	0.0015262	0.00128099	0.00140336	0.000907681	0.00119068	0.00127499	0.000877912	0.00118647	0.00149573	0.000904438	0.00130234	0.00101947	0.00124407	0.0015223	0.00135088	0.00149569	0.001321	0.00144662	0.00134354	0.00148435	0.00125024	0.00133266	0.00156561	0.00120039	0.0014809	0.00141286	0.00143757	0.00160614	0.00145567	0.00163568	0.00127198	0.00146556	0.00130689	0.00156645	0.00149058	0.00164731
Carbohydrates	Fermentation	Fermentations: Lactate	0.000229145	0.00022669	0.000377732	0.000280737	0.000327797	0.000578594	0.000216474	0.0004375	0.00109842	0.000353796	0.000192675	0.00104772	0.000234644	0.00025625	0.00048828	0.000660159	0.000238656	0.000978397	0.000767415	0.000188418	0.000654233	0.000468905	0.000321082	0.000232153	0.000256672	0.000595841	0.000223809	0.000330213	0.000384078	0.00072037	0.000575241	0.000466474	0.000375988	0.000311	0.000267883	0.000314295	0.00034621	0.000192342	0.000299912	0.000192866	0.000295317	0.000646589	0.000367128	0.000136547	0.000296916	0.000262245	0.000467661
Carbohydrates	Fermentation	Fermentations: Mixed acid	0.00129995	0.00169922	0.00140801	0.00126284	0.00178302	0.000847836	0.0018317	0.000748488	0.00155232	0.00108002	0.00176449	0.000947705	0.000717057	0.00174729	0.00128635	0.00084258	0.00131096	0.00155587	0.00113826	0.00141463	0.00168377	0.000943466	0.000816523	0.000908763	0.00154031	0.000778561	0.00197128	0.00115518	0.000964374	0.00100204	0.00158079	0.00148568	0.00192795	0.00104472	0.000790696	0.000643988	0.00154904	0.00143586	0.000640696	0.00207298	0.00109402	0.000898784	0.00133764	0.000420392	0.00108004	0.00155946	0.000657631
Carbohydrates	Lacto-N-Biose I and Galacto-N-Biose Metabolic Pathway	Lacto-N-Biose I and Galacto-N-Biose Metabolic Pathway	0.000129763	0.000253681	0.000119198	0.000120656	0.000135515	0.000302405	0.000211507	0.000160035	5.7007e-05	0.000170926	0.000225898	0.000222357	0.000184519	0.000196338	0.000219349	9.69323e-05	0.000147677	4.62599e-05	8.73254e-05	0.000174456	0.000110408	0.000123934	0.000180469	0.000113667	9.92552e-05	0.000248329	0.00021913	0.000209131	0.000214475	0.000201468	9.13648e-05	0.000169425	0.000120576	0.000116509	0.000229571	0.00017502	0.000206665	0.000151891	0.000126515	7.06817e-05	0.000131375	8.91081e-05	0.000138965	9.16676e-05	7.80422e-05	0.000159687	0.000223825
Carbohydrates	Monosaccharides	2-Ketogluconate Utilization	0	5.88368e-06	0	0	9.47661e-06	1.64119e-05	9.10689e-06	0	1.23417e-05	0	2.88292e-05	0	0	2.35045e-06	5.96288e-05	0	0	0	0	6.09987e-06	2.20395e-05	3.04132e-05	3.03606e-06	0	0	2.12489e-05	0	0	1.1806e-05	0	7.50153e-05	0	0	2.47868e-05	0	0	1.41229e-05	1.14611e-05	1.07673e-05	0	4.04232e-05	1.56717e-05	2.5938e-05	2.03874e-05	0	1.19616e-05	4.57943e-06
Carbohydrates	Monosaccharides	D-allose utilization	0	0	0	0	0	0	0	5.05773e-06	0	7.35543e-06	0	0	0	0	0	0	0	0	0	0	0	0	0	0	0	0	0	0	0	0	0	0	0	0	0	0	0	0	0	0	0	0	0	0	0	0	0
Carbohydrates	Monosaccharides	Deoxyribose and Deoxynucleoside Catabolism	0.00100356	0.000444346	0.000584029	0.00126334	0.000368008	0.00163547	0.000219324	0.00229116	0.00156402	0.000823983	0.000685175	0.00224055	0.00163427	0.000240138	0.00197661	0.00233507	0.00140768	0.00190437	0.00225291	0.000578471	0.00159695	0.00218455	0.0013023	0.00127576	0.00050481	0.00155528	0.00037911	0.00137772	0.00177296	0.00153801	0.00063763	0.000488157	0.000634842	0.00113724	0.0013532	0.00225653	0.000961299	0.000848275	0.00163824	0.000253532	0.00122935	0.00232159	0.00105597	0.00337861	0.0010008	0.000820963	0.0013898
Carbohydrates	Monosaccharides	D-galactarate, D-glucarate and D-glycerate catabolism	0.000144467	0.000214184	0.000168806	0.000153735	8.70268e-05	0.000172234	0.000198119	9.58364e-05	0.000109254	0.000135154	0.000293097	0.000163921	0.00013569	0.00012535	0.000164439	0.000126362	0.000139498	0.000186196	4.88436e-05	0.000205362	0.000126006	0.000111443	0.000127624	0.000121579	0.000293274	0.000170909	0.000234301	0.000216884	0.000137542	0.000156011	0.000116562	0.000185054	0.000171422	0.000214027	0.000156005	0.000151752	0.000112737	0.000101316	0.000159339	9.25777e-05	0.000129057	8.3249e-05	0.00012832	7.41954e-05	0.000112278	0.000208222	0.000163638
Carbohydrates	Monosaccharides	D-galactarate, D-glucarate and D-glycerate catabolism - gjo	0.000144467	0.000214184	0.000168806	0.000149003	8.51315e-05	0.000162022	0.000198598	9.58364e-05	8.21018e-05	0.000133817	0.000293097	0.000159584	0.00013569	0.00012535	0.000140506	0.000124262	0.000139498	0.000146104	4.5913e-05	0.000205362	8.62297e-05	0.000101643	0.00012695	0.000121579	0.000293274	0.000173175	0.000234301	0.000216884	0.00013459	0.000151733	0.000111946	0.000185054	0.000165611	0.000211245	0.000158803	0.000151752	0.000112737	0.000101316	0.000158361	9.25777e-05	0.000127377	7.56868e-05	0.00012576	7.96321e-05	0.000110661	0.000208222	0.000163638
Carbohydrates	Monosaccharides	D-galactonate catabolism	0.000128479	2.35347e-05	2.06701e-05	0.000127754	6.63363e-05	0.000218826	0	0.000642332	0.000296201	8.33615e-05	0.000144146	0.000336156	0.000378904	1.41027e-05	0.000295304	0.000798076	0.000116909	0.000416339	0.000952451	0.000231795	0.000374672	0.000684296	0.00017879	0.00037847	0.000153827	0.000186991	4.02425e-05	0.000209473	0.000312858	0.000228135	4.61633e-05	7.98077e-05	5.81091e-05	0.000155803	0.000176285	0.000323351	0.000289519	0.000187962	0.000344553	0	0.00016458	0.000823286	0.000249948	0.00132518	0.000129396	9.56926e-05	0.000119065
Carbohydrates	Monosaccharides	D-Galacturonate and D-Glucuronate Utilization	0.000963814	0.000506439	0.000569462	0.000868726	0.000490362	0.00226943	0.000331444	0.00145366	0.00290079	0.00160346	0.000725536	0.00156302	0.00125505	0.000245425	0.00084764	0.00161655	0.000906887	0.0032367	0.00143964	0.000669359	0.00150056	0.00135252	0.00107685	0.000930029	0.00073798	0.00159298	0.00036518	0.000904407	0.00113642	0.00181975	0.00123509	0.00132439	0.00043259	0.00152513	0.000985992	0.00193124	0.00053034	0.000875647	0.00218844	0.000197005	0.00162456	0.00155292	0.00129086	0.00088977	0.00147191	0.000698894	0.00206409
Carbohydrates	Monosaccharides	D-gluconate and ketogluconates metabolism	0.000832765	0.000810116	0.000663216	0.00100713	0.000885296	0.00131392	0.000720355	0.000575084	0.00119227	0.000555673	0.000685724	0.00109027	0.00049515	0.000833206	0.000723583	0.000643536	0.000736171	0.00146859	0.000609976	0.000802975	0.000997455	0.000468333	0.00056919	0.000644831	0.000818678	0.000893288	0.00077453	0.000869127	0.000396996	0.00112	0.000733538	0.000752977	0.00058432	0.000803852	0.000508016	0.00068335	0.000638447	0.000726918	0.000559185	0.00108197	0.000819869	0.000512673	0.000749352	0.000392252	0.000761042	0.000645754	0.000657072
Carbohydrates	Monosaccharides	D-mannitol and D-mannose degradation in plants	0	0	0	0	0	0	0	0	0	0	0	0	0	2.35045e-06	0	0	0	0	0	0	0	0	0	0	0	0	0	0	2.95149e-06	0	0	0	0	0	0	0	0	0	0	0	0	0	0	0	0	0	0
Carbohydrates	Monosaccharides	D-ribose utilization	0.000598853	0.000372835	0.000516753	0.000887179	0.000464354	0.00191402	0.000259091	0.00169358	0.00116644	0.000775753	0.000787519	0.00208182	0.00138201	0.000269127	0.000994381	0.00133293	0.00119338	0.00084964	0.00131145	0.000653702	0.000585884	0.00169636	0.00140263	0.00113728	0.00048712	0.0017519	0.000377833	0.0015119	0.00161506	0.00158926	0.00054915	0.000474856	0.000476979	0.000963854	0.0014794	0.00238304	0.000654479	0.00105692	0.00238513	0.00024777	0.000899127	0.00138036	0.00101736	0.00213328	0.000690114	0.000797837	0.00163043
Carbohydrates	Monosaccharides	D-Sorbitol(D-Glucitol) and L-Sorbose Utilization	2.56957e-05	8.6294e-06	4.13403e-05	2.83897e-05	9.47661e-06	7.29419e-05	9.10689e-06	0.000124757	2.46834e-05	0	0	0	6.41531e-05	2.03706e-05	9.37024e-05	0.000126012	6.29508e-05	1.542e-05	8.79185e-05	6.09987e-05	5.50989e-05	0.000165583	3.71074e-05	4.54164e-05	1.53827e-05	2.26655e-05	0	4.40995e-05	0	3.08932e-05	0	9.97596e-06	0	0	2.51836e-05	2.05302e-05	4.94301e-05	1.83378e-05	3.23018e-05	2.30484e-05	0	0.000146269	1.4148e-05	0.00012912	8.08728e-06	1.19616e-05	1.40436e-05
Carbohydrates	Monosaccharides	D-Tagatose and Galactitol Utilization	5.63878e-05	6.35438e-05	0.000117131	8.87179e-05	4.97522e-05	0.000247091	5.38824e-05	0.000168591	0.00010212	7.7232e-05	9.60975e-06	0.00017208	0.000152979	6.69879e-05	0.000269911	0.00010676	0.000159625	0.00016962	7.30561e-05	3.55826e-05	0.000187336	0.000232661	0.000179513	4.85703e-05	5.38395e-05	0.000266603	3.91247e-05	6.89055e-05	0.000275276	0.0001913	6.34745e-05	3.74098e-05	4.84243e-05	4.78032e-05	0.000175866	0.000210948	8.17951e-05	0.000102702	0.000213525	2.30484e-05	4.61979e-05	9.42623e-05	4.6374e-05	7.7472e-05	4.31322e-05	2.79104e-05	6.48752e-05
Carbohydrates	Monosaccharides	Fructose utilization	0.00116487	0.000545221	0.000778575	0.000979446	0.000592288	0.00238812	0.000447755	0.001949	0.0029003	0.00149585	0.00111954	0.00231984	0.00149757	0.000450973	0.0020508	0.00216601	0.00139541	0.0021665	0.00207512	0.00091803	0.00314137	0.00204199	0.00143698	0.00146089	0.000833231	0.00208428	0.000496325	0.00114659	0.00166297	0.00206106	0.00143472	0.000928097	0.00081837	0.00171737	0.0013813	0.00182205	0.00103391	0.00108155	0.00237239	0.000484016	0.00176402	0.00201663	0.00150841	0.00281017	0.00122041	0.00102471	0.00200792
Carbohydrates	Monosaccharides	Galactose degradation in plants	0	1.43823e-06	0	0	4.7383e-06	1.98932e-06	3.03563e-06	0	0	1.3485e-05	0	0	1.20287e-06	0	0	0	8.99297e-06	0	0	1.21997e-05	0	0	1.6867e-06	1.95543e-05	0	2.83319e-06	0	0	0	0	0	0	0	0	1.29147e-06	5.13255e-06	0	0	3.58909e-06	0	0	0	0	0	0	0	0
Carbohydrates	Monosaccharides	Hexose Phosphate Uptake System	0.000145609	1.64743e-05	0	0.000156144	0	0.000120354	0	2.02309e-05	6.17086e-05	5.88434e-05	2.88292e-05	5.42188e-05	5.41292e-05	0	8.5184e-06	0	4.49648e-05	0.00013878	0	0.000134197	0.000242435	0	1.6867e-05	5.29858e-05	1.53827e-05	0.000110494	0	4.40995e-05	5.90298e-06	7.12921e-05	0.000103867	7.98077e-05	2.90546e-05	0.000141639	4.19727e-05	4.61929e-05	1.41229e-05	3.66756e-05	0.000150742	0	0.000155918	2.92538e-05	0.0001179	2.03874e-05	0.000210269	4.78463e-05	0.000128224
Carbohydrates	Monosaccharides	L-Arabinose utilization	0.000149892	0.000189847	0.000130911	0.000269702	0.000165841	0.00149348	9.10689e-05	0.000527269	0.00122183	0.000330994	0.000129732	0.00200429	0.000448069	6.81631e-05	0.0004245	0.000336907	0.000481124	0.00127215	0.000407844	0.000280594	0.000413241	0.000526317	0.000755641	0.000395501	0.000133317	0.000847832	0.000174384	0.000267353	0.000655231	0.000893528	0.000173112	0.000184555	0.000123482	0.000324589	0.000417629	0.000993148	0.00033895	0.000446983	0.000983411	6.91451e-05	0.000190085	0.000298807	0.000310077	0.000324499	0.000226444	0.000281097	0.000666154
Carbohydrates	Monosaccharides	L-ascorbate utilization (and related gene clusters)	0	1.17674e-06	0	0	0	5.47064e-06	0	2.52887e-06	0	0	0	0	0	0	0	0	0	2.31299e-05	0	1.21997e-05	0	7.60329e-06	1.34936e-05	0	2.30741e-05	8.49957e-06	0	1.10249e-05	0	7.12921e-06	0	0	0	0	8.39454e-06	7.69882e-06	0	0	0	0	8.66211e-06	2.08956e-06	0	6.79579e-06	2.69576e-06	0	0
Carbohydrates	Monosaccharides	L-fucose utilization	1.71305e-05	2.35347e-05	2.06701e-05	0	3.79064e-05	3.28238e-05	9.10689e-06	8.59815e-05	6.17086e-05	7.35543e-05	0	3.25313e-05	7.51794e-05	9.40181e-06	0.00010648	4.2004e-05	4.49648e-05	9.25198e-05	0	2.43995e-05	4.40791e-05	4.05509e-05	8.4335e-05	7.56939e-05	1.53827e-05	3.39983e-05	1.34142e-05	2.20497e-05	5.90298e-05	2.85168e-05	1.15408e-05	2.99279e-05	2.90546e-05	2.12459e-05	6.71564e-05	1.53976e-05	4.23687e-05	3.66756e-05	5.38364e-05	0	0	1.67165e-05	1.4148e-05	4.07747e-05	0	2.39232e-05	2.74766e-05
Carbohydrates	Monosaccharides	L-fucose utilization temp	3.4261e-05	4.70695e-05	9.30156e-05	0	2.84298e-05	0.000254385	2.73207e-05	0.000404619	0.000148101	0.000102976	0	0.000130125	0.000222531	5.171e-05	0.000149072	0.000378036	8.09367e-05	0.00013878	0.000351674	0.000109798	8.81582e-05	0.000290615	5.0601e-05	0.000160579	4.61482e-05	0.000144493	6.70709e-05	7.71741e-05	0.00025678	0.000156843	9.23265e-05	9.97596e-05	2.90546e-05	8.49834e-05	0.000235047	9.23859e-05	0.000134168	6.41822e-05	0.000172276	0	6.35221e-05	0.000357315	4.716e-05	0.000468909	8.08728e-05	7.17695e-05	0.000137383
Carbohydrates	Monosaccharides	L-rhamnose utilization	0.000246679	0.000274404	0.000362613	0.00022002	0.000306501	0.000701075	0.000329337	0.000436926	0.000413976	0.00064973	0.000188351	0.000103377	0.000458709	0.000337682	0.000314268	0.000231722	0.000391365	0.000510401	0.000322856	0.000219305	0.000218191	0.000453255	0.000280281	0.000200481	0.000331388	0.00055312	0.000244138	0.00046378	0.00061093	0.000436684	0.000286597	0.000325216	0.000220815	0.000508788	0.000320951	0.000447558	0.000252329	0.000349924	0.000470291	0.000246618	0.000374588	0.000228956	0.000402836	0.000137404	0.000491129	0.000191499	0.000759545
Carbohydrates	Monosaccharides	Mannose Metabolism	0.00147024	0.00193086	0.00167686	0.00164471	0.0017666	0.002069	0.00205664	0.00171162	0.00152317	0.00193178	0.00175138	0.00134164	0.00193514	0.00187226	0.00174457	0.00126037	0.00179688	0.00216959	0.00114538	0.00196822	0.00161666	0.00135871	0.0019346	0.00192035	0.00179055	0.00186488	0.00169242	0.0018632	0.00182117	0.00166198	0.00174074	0.00167812	0.001598	0.00177863	0.00225989	0.00207227	0.00201923	0.00202114	0.00190697	0.00198523	0.00157502	0.00138337	0.00174264	0.00147429	0.00146932	0.00178128	0.00176491
Carbohydrates	Monosaccharides	Tagatose utilization	0	2.35347e-06	1.03351e-05	0	0	5.47064e-06	0	5.05773e-06	6.17086e-06	0	0	0	3.00718e-06	2.35045e-06	2.83947e-06	0	4.49648e-06	0	0	0	0	2.53443e-06	0	0	0	0	0	0	4.91915e-06	3.5646e-06	0	0	0	0	4.19727e-06	0	0	1.14611e-06	0	0	0	0	0	0	0	0	0
Carbohydrates	Monosaccharides	Unspecified monosaccharide transport cluster	0.000150312	0.000156247	0.000303679	0.000200096	0.000228792	0.000340769	8.10513e-05	0.000278841	0.000440247	0.000354216	0.00013385	0.000285501	0.000430849	0.000163438	0.000791556	0.000291012	0.000266572	0.000700507	0.00032809	0.000174307	0.000807887	0.000538021	0.000283519	0.00018326	0.000119729	0.000351343	0.000195636	0.000152021	0.000447513	0.000348635	0.000248765	0.000157058	0.000226781	0.000238188	0.000431146	0.000192034	0.000363931	0.000214897	0.000275325	8.64314e-05	0.000187834	0.000302206	0.000216148	0.000161545	0.000193813	0.000117574	0.000329175
Carbohydrates	Monosaccharides	Xylose utilization	0.000762306	0.000353413	0.000430628	0.0008304	0.0003917	0.00164666	0.000295974	0.00165093	0.00160545	0.00113028	0.000605414	0.00186404	0.00135824	0.000188036	0.000880234	0.00185955	0.00101171	0.00117963	0.00225413	0.000729951	0.00102484	0.00177537	0.0011738	0.0012622	0.000446099	0.0014166	0.000516446	0.000916902	0.0011783	0.00144913	0.000796316	0.000608533	0.000384973	0.00135029	0.00126212	0.00167449	0.000885035	0.000983363	0.0026326	8.06693e-05	0.000837818	0.00168105	0.000897219	0.00230717	0.00106078	0.000789464	0.00162051
Carbohydrates	Monosaccharides	Xylose utilization in plants	0	2.35347e-06	0	0	0	0	9.10689e-06	1.01155e-05	0	0	0	0	6.01435e-06	4.7009e-06	0	0	0	0	0	0	0	0	3.3734e-06	7.56939e-06	0	0	0	0	0	0	0	0	0	0	8.39454e-06	0	0	0	1.07673e-05	0	0	0	0	0	0	0	9.15885e-06
Carbohydrates	Nucleotide sugars	GDP-sugars biosynthesis and interconversions in plants	3.42609e-06	1.60036e-05	4.54743e-05	5.67795e-06	9.47661e-06	6.56477e-06	0	1.31501e-05	6.17086e-06	3.82482e-05	2.88292e-05	1.66271e-05	3.12746e-05	2.49148e-05	1.53331e-05	6.3006e-06	4.49648e-05	3.70079e-05	2.93062e-06	1.70796e-05	1.10198e-05	2.73719e-05	5.19503e-05	5.22288e-05	6.15309e-06	1.18994e-05	5.36567e-06	1.32299e-05	7.67387e-06	8.55505e-06	6.92449e-06	1.59615e-05	0	2.83278e-06	2.35047e-05	4.92725e-05	9.17988e-06	9.17e-07	6.99873e-05	1.3829e-05	8.66211e-06	6.68659e-06	2.8296e-06	1.49507e-05	8.08728e-06	2.39232e-06	1.00747e-05
Carbohydrates	Nucleotide sugars	UDP-D-galacturonate biosynthesis in plants	0	4.70695e-06	0	1.41949e-05	0	0	0	0	0	0	1.44146e-05	0	0	1.17523e-05	0	0	4.49648e-06	0	0	6.09987e-06	0	0	8.4335e-06	4.54164e-05	0	0	0	0	0	0	0	0	2.90546e-05	7.08195e-06	0	7.69882e-06	3.53072e-06	4.58444e-06	3.23018e-05	0	0	0	0	0	0	1.79424e-05	0
Carbohydrates	Nucleotide sugars	UDP-D-glucuronate, UDP-D-xylose and UDP-D-apiose biosynthesis in plants	8.56524e-06	1.04599e-06	2.06701e-05	0	4.7383e-06	1.98932e-06	1.21425e-05	5.05773e-06	0	6.12952e-06	2.88292e-05	0	7.21722e-06	0	8.5184e-06	0	8.99297e-06	0	0	0	0	0	3.3734e-06	2.83852e-05	0	2.83319e-06	0	1.10249e-05	0	0	0	0	0	0	1.29147e-06	3.07953e-05	0	0	4.66582e-05	0	0	0	0	0	0	0	0
Carbohydrates	Nucleotide sugars	UDP-glucose and UDP-galactose biosynthesis in plants	3.42609e-06	8.35483e-06	2.48042e-05	1.27754e-05	9.47661e-06	6.56477e-06	0	9.94688e-06	6.17086e-06	2.59892e-05	0	1.30125e-05	1.12268e-05	1.00286e-05	6.81472e-06	6.3006e-06	8.99297e-06	3.70079e-05	2.93062e-06	4.87989e-06	0	7.0964e-06	2.83365e-05	4.52902e-05	6.15309e-06	3.39983e-06	5.36567e-06	2.20497e-06	4.72238e-06	8.55505e-06	6.92449e-06	5.98557e-06	0	2.83278e-06	1.51102e-05	3.13085e-05	9.17988e-06	1.26954e-06	2.42264e-05	1.3829e-05	5.77474e-06	6.68659e-06	2.8296e-06	8.15494e-06	8.08728e-06	2.39232e-06	1.00747e-05
Carbohydrates	Nucleotide sugars	UDP-L-arabinose biosynthesis in plants	0	0	0	0	0	0	0	0	0	0	1.44146e-05	0	0	2.35045e-06	0	0	4.49648e-06	0	0	6.09987e-06	0	0	5.0601e-06	7.56939e-06	0	0	0	0	0	0	0	0	0	0	0	7.69882e-06	3.53072e-06	0	0	0	0	0	0	0	0	5.98079e-06	0
Carbohydrates	Nucleotide sugars	UDP-L-rhamnose Biosynthesis in plants	0	0	2.06701e-05	0	0	0	0	0	0	1.47109e-05	0	0	6.01435e-06	4.7009e-06	0	0	0	0	0	2.43995e-05	0	0	3.3734e-06	7.56939e-06	0	0	1.34142e-05	0	1.1806e-05	0	2.30816e-05	0	0	0	0	3.07953e-05	0	0	0	0	0	0	0	0	0	0	0
Carbohydrates	One-carbon Metabolism	Folate-mediated one-carbon metabolism in plants	5.71016e-06	2.94e-07	1.03351e-05	0	4.7383e-06	0	4.55344e-06	4.6e-07	0	2.20663e-05	1.44146e-05	0	9.02153e-06	0	0	0	1.28471e-06	0	0	0	0	5.47437e-06	6.55939e-06	4.36534e-05	0	0	6.70709e-06	5.51244e-06	0	7.12921e-06	1.15408e-05	0	0	0	8.39454e-06	4.41399e-05	0	0	2.41366e-05	0	0	0	0	0	2.02182e-06	3.98719e-06	2.28971e-06
Carbohydrates	One-carbon Metabolism	Formaldehyde assimilation: Ribulose monophosphate pathway	0.00217755	0.00204739	0.00236122	0.00214364	0.0020407	0.00147154	0.00211452	0.00190491	0.00134171	0.00208125	0.00219879	0.00170286	0.00183077	0.00206802	0.00133877	0.00195998	0.00203274	0.00138862	0.0020148	0.00217997	0.000951094	0.00167863	0.00226307	0.00229895	0.00203814	0.00163823	0.00238245	0.00180073	0.00162513	0.00157876	0.0021618	0.00207759	0.00215585	0.00208914	0.00202333	0.00191569	0.00196285	0.00203992	0.00194018	0.00233463	0.00190675	0.0017984	0.00185635	0.00210491	0.00213985	0.00186901	0.0018938
Carbohydrates	One-carbon Metabolism	Methanogenesis	1.28479e-05	3.41254e-05	8.26805e-05	2.83897e-05	9.00278e-05	4.37651e-05	2.73207e-05	0.000123914	2.46834e-05	4.41326e-05	0	2.16875e-05	4.81148e-05	7.05136e-06	8.5184e-05	4.2004e-05	8.09367e-05	0	1.46531e-05	0	0	9.7998e-05	0.000102889	1.51388e-05	1.53827e-05	7.64961e-05	4.69496e-05	6.61492e-05	0.000126492	0.000114067	2.30816e-05	1.99519e-05	8.71637e-05	7.08195e-06	2.51836e-05	7.69882e-05	2.47151e-05	6.26541e-05	0.000172276	0	5.77474e-06	3.34329e-05	9.432e-06	3.39789e-05	1.61746e-05	1.19616e-05	2.28971e-05
Carbohydrates	One-carbon Metabolism	millsd methanogensis	0	0	0	0	4.7383e-06	0	0	2.52887e-06	0	0	0	0	0	0	0	0	0	0	0	0	0	2.53443e-06	0	0	0	0	6.70709e-06	0	0	0	0	0	0	0	0	0	0	0	5.38364e-06	0	0	0	0	0	0	0	0
Carbohydrates	One-carbon Metabolism	One-carbon metabolism by tetrahydropterines	0.000787805	0.00068432	0.000822197	0.000765827	0.000597317	0.000803904	0.0005904	0.000916022	0.000820086	0.000910001	0.000580686	0.000890479	0.000810335	0.000738671	0.000705193	0.000608118	0.000842937	0.000767253	0.000482226	0.000642171	0.000662808	0.000876331	0.000861183	0.000659025	0.000754339	0.000884108	0.0006668	0.000910156	0.00093567	0.000854092	0.000729405	0.00072089	0.000787883	0.000835675	0.00084313	0.000720158	0.00073536	0.000719393	0.000812355	0.000568746	0.000893967	0.00083167	0.000750871	0.000781934	0.000827434	0.000611196	0.00101519
Carbohydrates	One-carbon Metabolism	Serine-glyoxylate cycle	0.00672671	0.00553926	0.00509177	0.00657352	0.00497489	0.00686573	0.00527597	0.00569732	0.0061438	0.00667195	0.00539012	0.00711586	0.00641501	0.0052036	0.00606524	0.00591485	0.00610983	0.00629501	0.00556803	0.005908	0.00588936	0.00629013	0.00528657	0.00567412	0.00583199	0.00761278	0.00540868	0.00600599	0.00623467	0.00601664	0.00610302	0.00537084	0.00557707	0.00690636	0.00611365	0.00595482	0.00596567	0.00582353	0.00635926	0.00502523	0.00685914	0.00566301	0.00610573	0.00654512	0.00716312	0.00585729	0.00638893
Carbohydrates	Organic acids	2-methylcitrate to 2-methylaconitate metabolism cluster	0.000231261	2.35347e-05	6.20104e-05	0.000227118	1.89532e-05	0.000218826	2.73207e-05	8.09237e-05	0.000148101	2.94217e-05	2.88292e-05	0.000151813	9.62296e-05	4.7009e-06	0.00026691	0.00010501	0.000233817	4.62599e-05	4.39593e-05	4.87989e-05	0.000308554	9.63084e-05	9.44552e-05	5.29858e-05	3.07654e-05	0.000178491	1.34142e-05	0.000132298	0.00011806	0.00017823	0	2.99279e-05	2.90546e-05	0.000191213	3.35782e-05	9.23859e-05	4.94301e-05	3.66756e-05	9.69055e-05	0	0.000127044	5.01494e-05	6.1308e-05	2.71832e-05	0.000186007	1.19616e-05	0.0001557
Carbohydrates	Organic acids	Alpha-acetolactate operon	0	3.53021e-06	3.10052e-05	0	0	0	0	7.5866e-06	4.11391e-06	0	0	0	2.70646e-05	1.17523e-05	1.13579e-05	0	1.79859e-05	0	4.88436e-06	6.09987e-06	1.10198e-05	1.26722e-05	2.69872e-05	1.76619e-05	0	2.83319e-06	4.47139e-06	1.65373e-05	0	0	0	0	0	2.12459e-05	2.51836e-05	2.56627e-05	7.06145e-06	0	2.69182e-05	0	5.77474e-06	0	9.432e-06	6.79579e-06	0	0	0
Carbohydrates	Organic acids	CitAB	4.28262e-06	7.06042e-06	0	0	9.47661e-06	9.30009e-05	1.82138e-05	3.03464e-05	0.000178955	0	0	5.42188e-05	9.02153e-06	7.05136e-06	0.000323699	4.2004e-05	4.49648e-06	0.000300689	8.0592e-05	6.09987e-06	0.000391202	4.56197e-05	8.4335e-06	7.56939e-06	0	3.82481e-05	0	2.20497e-05	4.13209e-05	4.63399e-05	4.03929e-05	4.98798e-06	2.90546e-05	3.54098e-05	2.09864e-05	1.53976e-05	3.53072e-05	1.14611e-05	5.38364e-06	1.15242e-05	2.3099e-05	6.26868e-05	2.8296e-05	6.79579e-06	1.61746e-05	5.98079e-06	4.57943e-06
Carbohydrates	Organic acids	Citrate Metabolism KE2	2.99783e-05	6.29554e-05	3.10052e-05	2.83897e-05	6.1598e-05	2.09708e-05	7.81675e-05	0	3.08543e-06	4.04549e-05	6.48658e-05	2.71094e-06	6.01435e-06	8.93172e-05	2.1296e-06	2.62525e-06	1.79859e-05	0	7.32654e-06	7.01485e-05	2.75494e-06	1.26722e-06	1.46181e-05	1.32464e-05	5.38395e-05	2.12489e-05	6.03638e-05	5.14494e-05	7.37872e-06	3.5646e-06	4.32781e-05	2.74339e-05	3.14758e-05	2.83278e-05	2.16859e-05	2.95122e-05	3.70726e-05	5.04289e-05	2.69182e-06	3.45726e-05	1.29932e-05	2.08956e-06	2.60952e-05	0	3.84146e-05	6.27983e-05	1.2975e-05
Carbohydrates	Organic acids	Glycerate metabolism	0.00096256	0.000754315	0.000897083	0.000928817	0.000649306	0.000958864	0.000593818	0.0014481	0.00103075	0.000796728	0.000809209	0.00108823	0.00131577	0.000588087	0.00115758	0.00155433	0.000972827	0.00135878	0.00143019	0.000759666	0.00109686	0.00142772	0.00103287	0.00107274	0.000799878	0.00089623	0.000728518	0.00113363	0.00131728	0.00109229	0.000760906	0.000726174	0.000776725	0.00108599	0.00120554	0.00106355	0.000759801	0.000931833	0.00126289	0.000653037	0.000812058	0.0016103	0.000882269	0.00164928	0.000783052	0.000781215	0.00112877
Carbohydrates	Organic acids	Isobutyryl-CoA to Propionyl-CoA Module	0	0	0	0	0	3.01828e-06	0	1.01155e-06	0	0	0	0	0	9.4e-07	8.5184e-06	6.18e-07	0	0	0	0	0	0	1.6867e-06	0	0	4.24979e-06	2.68284e-06	0	3.60738e-06	0	0	1.99519e-06	9.68485e-06	2.36065e-06	0	0	3.53072e-06	8.73e-07	9.89301e-06	0	9.62e-07	0	2.358e-06	1.51906e-05	0	0	0
Carbohydrates	Organic acids	Lactate utilization	0.00125995	0.00164379	0.00124641	0.00142658	0.00160466	0.000538311	0.0016089	0.000797768	0.00150234	0.000706121	0.00176819	0.00056496	0.000898766	0.0014518	0.00124854	0.000900986	0.000937795	0.00120276	0.000920702	0.0012435	0.00115818	0.000989525	0.000840691	0.0010723	0.00151359	0.000804343	0.00148763	0.00111866	0.000948187	0.00100034	0.0010983	0.00123236	0.00118543	0.0010115	0.000945505	0.000476814	0.00151915	0.0012543	0.000564325	0.00129417	0.000933005	0.000994769	0.00115726	0.000809152	0.00109625	0.001539	0.00068067
Carbohydrates	Organic acids	Malonate	0	0	0	7.09743e-06	0	0	0	0	0	0	0	0	2.00478e-06	0	0	0	0	0	0	0	1.10198e-05	0	1.6867e-06	8.41e-07	0	0	0	0	2.95149e-06	3.5646e-06	0	0	0	0	0	0	3.53072e-06	1.52815e-06	0	0	0	2.08956e-06	0	0	0	0	0
Carbohydrates	Organic acids	Malonate decarboxylase	0	9.41389e-06	2.06701e-05	7.09743e-06	0	1.09413e-05	3.64276e-05	1.51732e-05	1.23417e-05	2.94217e-05	8.64877e-05	0	2.8067e-05	9.40181e-06	1.70368e-05	2.1002e-05	1.34895e-05	0	1.46531e-05	0	8.81582e-05	2.53443e-05	1.01202e-05	2.56518e-05	0	8.49957e-06	2.68284e-05	0	8.85447e-06	2.13876e-05	0	0	0	1.41639e-05	1.67891e-05	0	3.53072e-06	7.64074e-06	6.46037e-05	2.30484e-05	5.77474e-06	1.04478e-05	9.432e-06	1.35916e-05	1.61746e-05	0	9.15885e-06
Carbohydrates	Organic acids	Methylcitrate cycle	0.00228251	0.00294504	0.00236654	0.00230153	0.00307644	0.000745732	0.00318148	0.00143449	0.00167861	0.00131929	0.00257654	0.00108723	0.00176949	0.00309636	0.00168681	0.000995547	0.00187048	0.00208505	0.00159646	0.00283569	0.00166451	0.00197874	0.00146048	0.00152462	0.00254046	0.00098847	0.00311971	0.00199609	0.00228667	0.00119605	0.00202951	0.00265793	0.00249936	0.00160945	0.0014145	0.000715129	0.00233424	0.00281851	0.00116707	0.00312732	0.00154371	0.00135583	0.00192903	0.000619207	0.00193204	0.00287765	0.000731167
Carbohydrates	Organic acids	Propionate-CoA to Succinate Module	0.00206874	0.00253871	0.00189896	0.00189309	0.00272677	0.000589569	0.00267318	0.00111471	0.00168354	0.000975818	0.00204833	0.000822122	0.00134667	0.00261996	0.00163729	0.000807684	0.00153053	0.00193361	0.00147897	0.00239421	0.00176102	0.00145313	0.00099363	0.00124314	0.00212925	0.000692584	0.0025328	0.00162574	0.00155377	0.00101306	0.00176127	0.00222408	0.00212055	0.00135724	0.000936773	0.000396031	0.00194375	0.00221912	0.000499664	0.00261562	0.00126932	0.00113277	0.00169348	0.000487752	0.00168592	0.00236173	0.000539895
Carbohydrates	Organic acids	Propionyl-CoA to Succinyl-CoA Module	0.000621696	0.000121586	0.000259066	0.000651875	7.29338e-05	0.000984741	7.74085e-05	0.000817353	0.00071316	0.00051527	0.000288292	0.00117915	0.000599898	9.44882e-05	0.000298448	0.000746517	0.000548771	0.000524279	0.000757419	0.000429024	0.000519536	0.000772269	0.00040067	0.000643348	0.000272018	0.0010046	5.00796e-05	0.000614594	0.000755539	0.000908821	0.000437864	0.000264984	0.000231053	0.000732112	0.000452455	0.000787012	0.000248548	0.000327864	0.000885839	4.57126e-05	0.000890093	0.000835469	0.000606629	0.00128163	0.000714012	0.000397143	0.00101418
Carbohydrates	Organic acids	Tricarballylate Utilization	2.56957e-05	7.06042e-06	2.06701e-05	5.67795e-05	1.89532e-05	0	9.10689e-06	0.000207367	0	1.47109e-05	2.88292e-05	1.08438e-05	1.80431e-05	4.7009e-06	8.5184e-06	0.000283527	4.49648e-05	0	0.000249103	1.21997e-05	1.10198e-05	0.000141928	1.6867e-05	0.000113541	6.15309e-05	8.49957e-06	1.34142e-05	7.71741e-05	4.13209e-05	3.56461e-05	3.46224e-05	3.49159e-05	0	0.000113311	1.67891e-05	8.4687e-05	7.06145e-06	2.29222e-05	2.15346e-05	0	0.000153031	0.000309255	3.3012e-05	0.000462113	9.30037e-05	1.19616e-05	0
Carbohydrates	Polysaccharides	Alpha-Amylase locus in Streptocococcus	2.99783e-05	6.29162e-05	0.000120576	1.41949e-05	5.84391e-05	5.28828e-05	9.10689e-06	0.000150528	0.000181835	0.000117687	9.60975e-06	3.97604e-05	0.000162788	5.48439e-05	0.000226305	0.000155765	0.000158876	0.00016191	0.000153857	5.89654e-05	0.000233252	0.000194306	0.000161923	8.42726e-05	0.000121963	0.000107661	3.80068e-05	8.5259e-05	0.000146984	7.15297e-05	6.1551e-05	0.000136338	0.000101691	0.00010859	0.000114126	0.000112916	0.000125929	7.48792e-05	0.000198118	0	9.43207e-05	0.000198508	9.90361e-05	0.00023672	5.79588e-05	9.17054e-05	0.000105327
Carbohydrates	Polysaccharides	Cellulosome	0.000248392	0.000276141	6.20104e-05	0.000418749	0.000161102	0.000711183	0.000273207	0.000394503	0.000580061	0.000456037	0.000144146	0.00043375	0.000906162	6.11118e-05	0.00109177	0.000698317	0.000521592	0.000462599	0.000271082	0.000390391	0.000341613	0.000339614	0.000703916	0.000196804	7.69136e-05	0.000577971	8.71921e-05	0.000264597	0.000445675	0.000344578	0.000155801	0.000284315	0.000406764	0.000226622	0.000705142	0.000669798	0.000524901	0.000689042	0.000285333	0	0.000196341	0.00028209	0.000174492	0.00012912	0.000190051	0.000215308	0.000228971
Carbohydrates	Polysaccharides	Glycogen metabolism	0.000555313	0.000690232	0.0015525	0.000812656	0.000687641	0.000849773	0.000605608	0.00179083	0.00180148	0.00173343	0.000629439	0.00103811	0.00111005	0.000637599	0.00096769	0.00185981	0.000735925	0.00214337	0.00185459	0.000655274	0.000718122	0.000856975	0.00229252	0.00146201	0.000882206	0.000665827	0.000876393	0.000964676	0.000861321	0.00144134	0.00131373	0.0015244	0.000460031	0.000462688	0.00143289	0.00150384	0.000834428	0.000403431	0.00113774	0.000572368	0.000792802	0.00163806	0.000758621	0.000964693	0.000793901	0.000418655	0.00109773
Carbohydrates	Polysaccharides	Starch biosynthesis in plants	2.05566e-05	6.58972e-06	6.61444e-05	1.51412e-05	1.89532e-05	6.56477e-06	1.82138e-05	8.09237e-06	0	5.29591e-05	0	1.30125e-05	5.23249e-05	2.25643e-05	6.81472e-06	6.3006e-06	4.49648e-05	3.70079e-05	2.93062e-06	2.92794e-05	0	7.0964e-06	7.38774e-05	0.000191001	6.15309e-06	3.39983e-06	5.36567e-06	2.42547e-05	4.72238e-06	8.55505e-06	3.00061e-05	3.09255e-05	0	2.83278e-06	5.70829e-05	0.000126261	1.27106e-05	5.50133e-06	0.000166893	5.99258e-05	1.15495e-05	6.68659e-06	1.22616e-05	8.15494e-06	8.08728e-06	1.43539e-05	5.49531e-06
Carbohydrates	Polysaccharides	Starch degradation in plants	3.42609e-06	1.36501e-05	7.64795e-05	5.67795e-06	9.47661e-06	6.56477e-06	0	8.09237e-06	0	5.78627e-05	0	1.30125e-05	1.32316e-05	1.31625e-05	6.81472e-06	6.3006e-06	2.69789e-05	3.70079e-05	2.93062e-06	4.55457e-05	0	7.0964e-06	5.98216e-05	0.000116569	6.15309e-06	3.39983e-06	9.83706e-06	2.20497e-06	4.72238e-06	8.55505e-06	6.92449e-06	2.59375e-05	2.90546e-05	1.69967e-05	4.86884e-05	9.54654e-05	1.27106e-05	5.50133e-06	7.17818e-05	1.3829e-05	5.77474e-06	6.68659e-06	7.5456e-06	8.15494e-06	8.08728e-06	6.37951e-06	5.49531e-06
Carbohydrates	Predicted mycobacterial monooxygenase	Predicted mycobacterial monooxygenase	8.56524e-06	0	2.06701e-05	0	0	5.47064e-05	0	1.01155e-05	0	4.41326e-05	0	1.08438e-05	6.01435e-06	4.7009e-06	0	0	8.99297e-06	0	0	0	1.10198e-05	0	0	0	4.61482e-05	3.39983e-05	0	0	0	3.56461e-05	0	1.99519e-05	0	2.12459e-05	1.67891e-05	0	0	9.16889e-06	3.23018e-05	0	5.77474e-06	0	2.8296e-05	0	2.42618e-05	0	4.57943e-05
Carbohydrates	Putative sugar ABC transporter (ytf cluster)	Putative sugar ABC transporter (ytf cluster)	8.49386e-05	0.000158153	0.000129188	9.93641e-05	0.000172158	0.000300364	0.000214012	0.000150468	0.000603099	0.000156916	0.000153756	0.00102856	0.000184691	0.00013045	0.000250157	0.000120236	0.000277283	0.000370079	9.64662e-05	0.000167746	0.000252536	0.000127807	0.000216204	0.000214466	0.000179465	0.000302113	0.000239699	0.000156186	0.00016943	0.000250948	0.000114927	0.00012179	0.000186433	0.000137744	0.00020007	0.000186055	0.000178218	0.000156635	9.24191e-05	6.53037e-05	0.000112126	0.000138189	0.000198016	0.000117454	0.000139506	0.000183411	0.000164624
Carbohydrates	Sugar alcohols	Erythritol utilization	4.28262e-05	2.35347e-06	0	0	1.89532e-05	0.000946421	4.55344e-05	0.000247829	0.000172784	8.82652e-05	0	0.000477125	8.42009e-05	9.40181e-06	0.000127776	0.000283527	2.69789e-05	0.00018504	0.000293062	3.65992e-05	0.000132237	0.000192617	3.03606e-05	3.7847e-05	0.000123062	0.000365482	0	0.000176398	8.26417e-05	0.000538255	1.15408e-05	1.99519e-05	0	3.54098e-05	0.000117524	0.000153976	2.82458e-05	3.66756e-05	5.38364e-05	0	4.04232e-05	0.000208956	0.000135192	0.000299015	6.46982e-05	5.98079e-05	0.000293083
Carbohydrates	Sugar alcohols	Ethanolamine utilization	2.13046e-05	1.83945e-05	2.99717e-05	6.50598e-05	3.3405e-05	0.000362	3.95174e-05	6.98449e-05	0.000604015	4.26615e-05	3.36341e-05	0.000190037	9.39742e-05	2.50715e-06	0.000805982	0.000113411	9.07647e-05	0.00081109	9.89083e-05	4.6359e-05	0.00100537	0.000278286	2.80835e-05	2.30236e-05	4.77231e-05	0.00018663	1.62088e-05	0.000140773	0.000176176	0.000343636	7.21301e-05	1.58877e-05	7.58957e-05	9.53329e-05	6.16599e-05	0.000153207	5.48439e-05	6.42459e-05	4.97905e-05	8.64314e-06	0.000194889	0.000165986	0.000133777	6.16718e-05	9.62194e-05	3.36918e-05	0.000153258
Carbohydrates	Sugar alcohols	Glycerol and Glycerol-3-phosphate Uptake and Utilization	0.00220412	0.00193295	0.00229352	0.00243253	0.00178512	0.00414486	0.0018235	0.00376561	0.00539221	0.0019386	0.00247932	0.00461476	0.00306612	0.00184072	0.0055124	0.00421615	0.00296228	0.00596945	0.00447139	0.00230473	0.00640304	0.00464962	0.002718	0.0031473	0.0019463	0.00346566	0.00184669	0.00281964	0.00358021	0.0038726	0.00258004	0.00194531	0.00207934	0.00279957	0.00243594	0.00354386	0.00261391	0.00261484	0.00389437	0.00168701	0.00309372	0.00476594	0.00290752	0.00539166	0.00219687	0.00256775	0.00280847
Carbohydrates	Sugar alcohols	Glycerol fermentation to 1,3-propanediol	0	0	0	1.41949e-05	0	0	0	0	0	0	0	1.08438e-05	0	4.7009e-06	8.5184e-06	0	0	0	0	0	0	0	3.3734e-06	0	0	0	0	0	0	1.51496e-05	0	9.97596e-06	0	0	8.39454e-06	4.61929e-05	0	4.58444e-06	0	2.30484e-05	0	0	0	0	0	0	0
Carbohydrates	Sugar alcohols	Inositol catabolism	0.000660094	0.0006525	0.00180519	0.000856424	0.000448559	0.00460817	0.000491772	0.00503051	0.00263701	0.001959	0.000797609	0.00620275	0.00402161	0.000506914	0.00206003	0.00514398	0.00182874	0.00233612	0.0052299	0.00148837	0.00142155	0.00538121	0.00223325	0.00216991	0.000876302	0.00337008	0.000541038	0.00200193	0.00372526	0.00357055	0.000732842	0.000940068	0.00122998	0.00115869	0.00292326	0.00343397	0.0020153	0.0018275	0.0036109	0.000518589	0.00116987	0.00550187	0.00181261	0.00856283	0.000971956	0.00139495	0.00260722
Carbohydrates	Sugar alcohols	Mannitol Utilization	0.000242967	0.000116497	0.000175696	0.000113559	0.000142149	0.000651918	5.46413e-05	0.000382365	0.000558463	0.000210856	3.8439e-05	0.00106576	0.000287185	3.99577e-05	0.000207281	0.00041584	0.000182857	0.000346949	0.000651818	0.000164696	0.000580742	0.000616373	0.000192509	0.000269975	0.000238432	0.000354149	9.61349e-05	0.000380358	0.000269569	0.000510214	0.000144837	0.000271679	7.26364e-05	0.000233704	0.000241343	0.000474761	0.000203252	9.16889e-05	0.000301484	7.68279e-06	0.000407761	0.000563136	0.000321867	0.000370484	0.000289794	9.3699e-05	0.000408179
Carbohydrates	Sugar alcohols	Propanediol utilization	1.15974e-05	6.05663e-06	2.89382e-05	3.54872e-06	4.97522e-06	4.41298e-05	4.91121e-06	2.9383e-05	2.73388e-05	2.94217e-06	4.80487e-06	2.3043e-05	3.17257e-05	3.44733e-06	5.96288e-05	3.08029e-05	3.45587e-05	4.62599e-05	2.58871e-05	9.75979e-06	7.7873e-05	3.45588e-05	7.05602e-06	2.20143e-05	1.09144e-05	1.83422e-05	3.91247e-06	2.11533e-05	3.5193e-05	2.82962e-05	4.61633e-06	1.04009e-05	1.77866e-05	1.85331e-05	1.42907e-05	3.07953e-06	1.08276e-05	1.59564e-05	7.70023e-06	8.64314e-06	2.09066e-05	2.57065e-05	8.8032e-06	7.41873e-06	1.70988e-05	9.76862e-06	2.35077e-05
Carbohydrates	Sugar utilization in Thermotogales	Sugar utilization in Thermotogales	0	2.61348e-05	2.61822e-05	7.09743e-06	1.96301e-05	3.64709e-06	9.10689e-06	6.4727e-05	6.17086e-06	7.35543e-06	0	3.61458e-06	2.45586e-05	1.41027e-05	5.39498e-05	4.2004e-05	8.99297e-06	0	6.34967e-05	0	0	9.27239e-05	6.29701e-06	0	0	1.69991e-05	6.70709e-06	5.51244e-06	6.61134e-05	1.84171e-05	5.77041e-06	0	0	1.18033e-06	5.93614e-05	3.59278e-05	2.10162e-05	2.063e-05	0	0	1.92491e-06	7.95425e-05	0	3.0581e-05	8.08728e-06	0	1.83177e-05
Carbohydrates	Unknown carbohydrate utilization ( cluster Ydj )	Unknown carbohydrate utilization ( cluster Ydj )	0.000132761	0.000231425	0.000179141	0.000141949	0.000292827	0.00039571	0.00018745	0.000816824	0.00108651	0.000301573	0.000254658	0.000396572	0.000436542	0.000162338	0.000890456	0.000575805	0.000469433	0.000863518	0.000810804	0.000268394	0.00127042	0.000720928	0.000340683	0.000271489	0.000233305	0.000507897	0.000210155	0.000246957	0.000733164	0.000611211	0.000373634	0.000273923	0.000290546	0.000199121	0.000428122	0.000309236	0.000449579	0.000329239	0.000391211	0.00033036	0.000244849	0.000872192	0.000429156	0.000813456	0.000175224	0.000203347	0.000252097
Carbohydrates	Unknown carbohydrate utilization ( cluster Yeg )	Unknown carbohydrate utilization ( cluster Yeg )	3.4261e-05	5.30316e-05	5.16753e-05	4.9682e-05	9.08175e-05	8.75302e-05	5.99537e-05	0.000164537	0.00013761	0.000120139	1.44146e-05	0.000103919	0.000187297	5.00646e-05	0.00010506	8.22579e-05	7.34426e-05	0.000231299	0.000234449	2.43995e-05	5.23439e-05	0.000173331	0.000121442	3.40623e-05	3.53803e-05	0.000110494	3.12997e-05	5.14494e-05	0.000189387	0.000114661	0.00011637	4.48918e-05	2.90546e-05	1.94754e-05	0.000101434	6.98027e-05	6.68876e-05	5.00468e-05	5.02473e-05	2.30484e-05	4.90853e-05	0.000172389	7.8731e-05	4.75705e-05	3.84146e-05	1.59488e-05	0.00013662
Carbohydrates	Unknown sugar utilization (cluster yphABCDEFG)	Unknown sugar utilization (cluster yphABCDEFG)	0	0	0	1.41949e-05	0	5.47064e-05	0	0	1.23417e-05	0	0	0	0	0	8.5184e-06	0	0	4.62599e-05	0	0	0	5.06886e-06	3.3734e-06	7.56939e-06	0	0	1.34142e-05	0	5.90298e-06	0	0	0	0	7.08195e-06	8.39454e-06	0	0	9.16889e-06	0	0	0	0	0	0	0	0	0
Carbohydrates	VC0266	VC0266	0.000171305	2.82417e-05	2.06701e-05	0.000141949	9.47661e-06	0.000153178	2.73207e-05	0.000121386	0.000197467	0.000132398	5.76585e-05	0.000238563	9.62296e-05	4.7009e-06	1.70368e-05	0.000136513	0.000116909	0.00013878	0.00019049	7.31984e-05	0.000121217	0.000106446	9.78285e-05	0.00012868	3.07654e-05	0.000161492	1.34142e-05	0.000132298	0.000100351	0.000114067	0.00013849	7.98077e-05	0	0.000169967	9.234e-05	0.000107784	5.64916e-05	5.95978e-05	0.000139975	2.30484e-05	0.00021944	0.000167165	0.000146196	0.000217465	0.000194095	3.58847e-05	0.000210654
Cell Division and Cell Cycle	Bacterial Cytoskeleton	Bacterial Cytoskeleton	0.00412487	0.00446553	0.00440712	0.00392191	0.00445388	0.00286392	0.00477348	0.00347265	0.00276768	0.003355	0.00462243	0.00309923	0.00351259	0.00459143	0.00274963	0.00284453	0.00352853	0.00226666	0.00299774	0.00428042	0.00245057	0.00336854	0.00343453	0.00349093	0.00429857	0.00302019	0.00448878	0.00358503	0.00404266	0.0032421	0.00393008	0.00386028	0.00423294	0.00383425	0.00374924	0.00290992	0.003933	0.00411511	0.00303075	0.00445185	0.00368602	0.00294257	0.00387175	0.00285971	0.00385437	0.0045302	0.00340667
Cell Division and Cell Cycle	Control of cell elongation - division cycle in Bacilli	Control of cell elongation - division cycle in Bacilli	0	4.70695e-06	2.06701e-05	0	9.47661e-06	0	0	1.26443e-06	0	0	0	0	0	0	0	0	1.34895e-05	0	0	1.21997e-05	0	1.52066e-05	0	3.7847e-06	1.53827e-05	0	0	0	5.90298e-06	0	0	0	0	1.41639e-05	1.11927e-05	1.53976e-05	0	9.16889e-06	0	0	0	0	0	6.79579e-06	0	1.19616e-05	1.83177e-05
Cell Division and Cell Cycle	Cyanobacterial Circadian Clock	Cyanobacterial Circadian Clock	0.000304021	0.000425932	0.000950713	0.000252961	0.000363205	0.000280826	0.000388511	0.000672485	0.000189103	0.00116432	0.000293097	0.000218682	0.00074761	0.00032973	0.000588649	0.00108153	0.000588982	0.00016191	0.000288177	0.000231795	0.000187336	0.000357327	0.00144914	0.00104769	0.000402431	0.000298902	0.00054496	0.000273727	0.000468217	0.00051112	0.000488561	0.000864174	0.0003196	0.000338715	0.00101559	0.000608207	0.000329158	0.000268047	0.000615529	0.00033036	0.000175167	0.000479839	0.00029786	0.000661354	0.000163093	0.000269136	0.000703106
Cell Division and Cell Cycle	Heterocyst formation in cyanobacteria	Heterocyst formation in cyanobacteria	0	2.35347e-06	0	0	0	0	0	5.05773e-06	0	1.47109e-05	0	0	0	0	0	1.0501e-05	0	0	0	1.21997e-05	0	0	0	0	0	0	0	0	0	0	0	0	0	0	0	0	0	4.58444e-06	0	0	0	0	0	0	0	0	0
Cell Division and Cell Cycle	Intracellular septation in Enterobacteria	Intracellular septation in Enterobacteria	0	0	0	0	0	0	0	0	0	0	0	1.08438e-05	6.01435e-06	0	0	0	0	0	0	0	0	0	0	0	0	0	0	0	2.36119e-05	7.12921e-06	1.15408e-05	9.97596e-06	0	0	0	0	0	4.58444e-06	0	0	0	8.35823e-06	0	0	0	0	9.15885e-06
Cell Division and Cell Cycle	Macromolecular synthesis operon	Macromolecular synthesis operon	0.00255554	0.00274137	0.00250051	0.00270421	0.00283878	0.00229599	0.00254633	0.00315141	0.00186985	0.00191624	0.00278655	0.00193758	0.00299845	0.00270717	0.00217117	0.00222301	0.0024089	0.00131396	0.00229444	0.00260516	0.00131426	0.00283318	0.00201562	0.0021019	0.00261398	0.00231398	0.00241221	0.00269294	0.00376087	0.00241625	0.00234676	0.00241833	0.00255648	0.00247286	0.00249849	0.0022082	0.0027688	0.00282897	0.00187282	0.00252628	0.00243336	0.00255899	0.00243843	0.0027746	0.0028416	0.00227367	0.00259873
Cell Division and Cell Cycle	MukBEF Chromosome Condensation	MukBEF Chromosome Condensation	0	0	0	0	0	0	0	0	0	0	0	0	0	7.05136e-06	0	0	4.49648e-06	0	0	0	0	5.06886e-06	3.3734e-06	0	0	4.24979e-06	0	0	0	2.85168e-05	0	0	0	0	8.39454e-06	0	3.53072e-06	0	0	0	0	0	0	0	0	0	0
Cell Division and Cell Cycle	Two cell division clusters relating to chromosome partitioning	Two cell division clusters relating to chromosome partitioning	0.00438573	0.00412048	0.00378923	0.00412172	0.00394371	0.00359496	0.00425868	0.00385207	0.00297065	0.00325012	0.00442769	0.00339466	0.00346356	0.00401076	0.00251827	0.00249107	0.00368387	0.00292484	0.00304091	0.00401151	0.00228881	0.00352352	0.00309623	0.00347294	0.00415983	0.00360976	0.00411182	0.00416678	0.00389915	0.00382877	0.00400179	0.00380334	0.0034725	0.00394678	0.00344009	0.00341622	0.00361923	0.00413395	0.00358351	0.00436459	0.00399968	0.00342123	0.00381233	0.00365386	0.00437291	0.00428743	0.00439007
Cell Division and Cell Cycle	YgjD and YeaZ	YgjD and YeaZ	0.000103119	0.000110498	0.000151081	0.000155045	0.00011041	0.000112252	9.30771e-05	0.00017769	6.27077e-05	0.000186051	0.00013941	0.000142853	0.000152455	7.13028e-05	7.42148e-05	0.000172813	0.000153491	4.56541e-05	8.90524e-05	0.00011914	6.07049e-05	0.00014524	0.000130781	0.000148057	0.000101298	9.24463e-05	0.000134621	0.000117673	0.000197731	9.77437e-05	0.000130407	0.000128741	7.77556e-05	9.06996e-05	0.000135236	0.00010845	0.000111257	0.000117598	0.000138518	0.000132748	9.20773e-05	0.000141225	0.000105101	0.000201233	0.000104978	0.000130363	0.000106807
Cell Wall and Capsule	Capsular and extracellular polysacchrides	Alginate metabolism	9.40137e-05	0.000100891	9.64606e-05	9.93641e-05	0.000163471	0.0005963	5.91948e-05	0.000418786	0.000375394	0.000337124	0.000122524	0.000424171	0.000506924	3.6085e-05	0.000492789	0.000549177	0.000351796	0.000598295	0.000786382	0.00030906	0.000317308	0.000266495	0.000388407	0.000207149	5.12757e-05	0.000763545	0.000147556	0.000226929	0.000436984	0.000512454	0.00028275	0.000229613	1.93697e-05	4.30819e-05	0.000382312	0.000550466	0.000447595	0.000255124	0.000231496	8.06693e-05	0.000189329	0.000570171	0.000362739	0.000168762	0.000226444	0.000148523	0.000404134
Cell Wall and Capsule	Capsular and extracellular polysacchrides	Brucella Wbk Region and LPS genes	0	1.64743e-06	2.06701e-05	4.25846e-05	0	0	0	0	0	7.35543e-06	0	0	6.01435e-06	0	0	0	2.99766e-06	0	0	1.21997e-05	0	0	7.87126e-06	7.56939e-06	0	0	0	0	0	3.75e-07	0	2.49399e-05	0	0	8.39454e-06	1.53976e-05	1.05922e-05	9.16889e-06	0	0	2.88737e-06	4.64346e-06	4.716e-06	3.96421e-06	0	0	0
Cell Wall and Capsule	Capsular and extracellular polysacchrides	Capsular heptose biosynthesis	0.000148464	0.000253744	0.000533978	0.000337601	0.000242443	0.00083719	0.000292505	0.000946687	0.000649206	0.000634038	0.000307512	0.000637225	0.000785231	0.000247973	0.000790881	0.000898886	0.000606276	0.000621425	0.00107896	0.000197229	0.00161366	0.000867053	0.000733786	0.000386601	0.000271761	0.000627874	0.000224687	0.000383899	0.000996131	0.000820788	0.000347379	0.000268496	0.000270207	0.000374457	0.000573907	0.000573407	0.000474059	0.000289355	0.000581074	0.000205899	0.000358105	0.000853051	0.000378538	0.00117011	0.000302734	0.000208929	0.000665739
Cell Wall and Capsule	Capsular and extracellular polysacchrides	Capsular Polysaccharide (CPS) of Campylobacter	7.56596e-05	0.000222403	0.000341057	4.9682e-05	0.000612821	7.47654e-05	0.000250439	4.6194e-05	6.78795e-05	6.47278e-05	0.000312317	6.50625e-05	5.71363e-05	0.000505347	1.27776e-05	8.05077e-05	0.000116909	0.00011565	0.000122109	8.53981e-05	0.000378345	6.42056e-05	0.000114696	0.000143818	0.000123062	3.68315e-05	0.000212391	0.000115761	2.45957e-05	7.12921e-05	0.000269286	0.000174579	0.000203382	0.000116852	9.234e-05	6.15906e-05	0.000203605	0.000299517	3.23018e-05	0.000530113	8.95085e-05	8.63684e-05	0.000190998	4.41726e-05	0.000163093	0.000155501	0
Cell Wall and Capsule	Capsular and extracellular polysacchrides	Capsular Polysaccharides Biosynthesis and Assembly	0.00126908	0.00226105	0.00168461	0.00114032	0.00279876	0.000609064	0.0023086	0.000437073	0.00052658	0.000707592	0.00205168	0.000796112	0.000617974	0.00259177	0.000205577	0.000616059	0.00113012	0.000393209	0.000871859	0.00190316	0.00143992	0.000593901	0.000930552	0.00140917	0.00146905	0.000715097	0.00193276	0.00140751	0.000410257	0.000584595	0.00128141	0.00114557	0.00186918	0.00106938	0.00109129	0.000841738	0.00166011	0.00208669	0.000891889	0.002858	0.00104117	0.000802321	0.00146668	0.000810851	0.00106145	0.0019298	0.000464048
Cell Wall and Capsule	Capsular and extracellular polysacchrides	CMP-N-acetylneuraminate Biosynthesis	0.000143182	0.000232366	0.000249764	0.000156144	0.000290221	0.000240708	0.000268361	0.000308437	0.00012791	0.000227528	8.40853e-05	0.000263865	0.000379101	0.000264426	0.000356515	0.000296478	0.000372309	0.000281414	0.000229565	0.000210242	0.000189173	0.000250667	0.00034999	0.000230362	0.000188438	0.000289552	0.000277226	0.000267353	0.000462203	0.000279821	0.000180806	0.000213652	0.000242121	0.000139278	0.000341445	0.000203762	0.000249387	0.000239512	0.000160432	0.00013637	0.000173002	0.000222468	0.000203574	0.000157776	0.000131553	0.000161481	0.000227445
Cell Wall and Capsule	Capsular and extracellular polysacchrides	Colanic acid biosynthesis	0.000154174	0.000124626	0.000172251	0.000372142	0.000116088	0.00029815	0.000134001	0.00049915	0.000107753	0.000260873	9.60975e-05	0.000180032	0.000374298	0.000103028	0.00024169	0.000457494	0.000245058	0.000195834	0.00036242	0.000191129	0.000104504	0.000428548	0.000305108	0.000256098	0.000143572	0.000307646	0.000146438	0.000301848	0.000401399	0.000290043	9.50194e-05	0.000202369	0.000126872	0.0003132	0.000271424	0.00036756	0.000241737	0.000178029	0.000354243	4.37919e-05	0.000320196	0.000443265	0.000204832	0.00059181	0.000296399	0.00011204	0.000372569
Cell Wall and Capsule	Capsular and extracellular polysacchrides	dTDP-rhamnose synthesis	0.00103711	0.000955078	0.00117131	0.000979446	0.000682316	0.00144948	0.00088185	0.00163146	0.00119303	0.00157038	0.000980194	0.0012586	0.00181082	0.000830572	0.0019532	0.00193831	0.00130548	0.00153429	0.00162252	0.00093938	0.00146609	0.00152784	0.00171133	0.00128696	0.000787083	0.00158857	0.000802615	0.00111057	0.00147624	0.00129659	0.000946347	0.00110467	0.00099754	0.000997375	0.00180609	0.0018289	0.0012527	0.00125893	0.0017081	0.000745231	0.00115372	0.00187141	0.00113538	0.0022084	0.000862239	0.00100078	0.00135459
Cell Wall and Capsule	Capsular and extracellular polysacchrides	Exopolysaccharide Biosynthesis	0.000579581	0.000468341	0.000299717	0.000759425	0.000590709	0.000729419	0.00039615	0.00121723	0.00107167	0.000659537	0.000360366	0.000986781	0.00111015	0.000369021	0.000736131	0.00168716	0.000906791	0.000855808	0.00153857	0.000591687	0.00107994	0.00113458	0.000942865	0.000850295	0.000538395	0.000792585	0.000536567	0.000799303	0.000866754	0.000882359	0.000600122	0.000774799	0.000508455	0.000764851	0.000985519	0.00144738	0.000832074	0.000747264	0.00116646	0.00033036	0.000976893	0.00158598	0.000920406	0.00170235	0.00087747	0.000610041	0.000878486
Cell Wall and Capsule	Capsular and extracellular polysacchrides	Extracellular Polysaccharide Biosynthesis of Streptococci	3.4261e-05	3.29486e-05	4.13403e-05	0	7.58129e-05	1.64119e-05	1.82138e-05	0	3.70252e-05	1.47109e-05	2.88292e-05	6.50625e-05	3.50837e-05	4.70091e-05	0	0	1.79859e-05	0	7.32654e-06	1.21997e-05	6.61186e-05	1.01377e-05	1.01202e-05	2.64929e-05	2.30741e-05	2.54987e-05	2.68284e-05	3.85871e-05	2.95149e-06	1.7823e-05	2.30816e-05	1.49639e-05	0	1.41639e-05	2.09864e-05	0	2.11844e-05	1.37533e-05	5.38364e-06	2.30484e-05	1.73242e-05	6.26868e-06	3.0654e-05	6.79579e-06	8.08728e-06	3.58847e-05	2.74766e-05
Cell Wall and Capsule	Capsular and extracellular polysacchrides	Legionaminic Acid Biosynthesis	0.000245639	0.00030445	0.000306607	0.000153778	0.000272452	0.000249044	0.000245407	0.00030928	0.000376316	0.000233903	0.000357963	0.000191573	0.00027894	0.000351337	0.000213122	0.000274426	0.000250604	0.000312254	0.000168511	0.000301333	0.000148767	0.000331994	0.00033599	0.000280951	0.000235868	0.000209231	0.000308526	0.000285728	0.000459252	0.000278039	0.000202734	0.000211989	0.000266334	0.000273835	0.000322617	0.000225747	0.000305004	0.000235131	0.000215704	0.000124845	0.000170162	0.000228299	0.000257022	0.000230943	0.000167946	0.000278904	0.000302242
Cell Wall and Capsule	Capsular and extracellular polysacchrides	Lipid-linked oligosaccharide synthesis related cluster	0	2.35347e-06	2.06701e-05	0	9.47661e-06	2.18826e-05	0	5.05773e-06	0	5.88434e-05	0	0	6.01435e-06	9.40181e-06	4.82709e-05	8.92585e-05	8.99297e-06	0	0	0	0	6.08263e-05	2.02404e-05	3.02776e-05	1.53827e-05	3.39983e-05	2.68284e-05	0	5.90298e-06	2.13876e-05	1.15408e-05	9.97596e-06	2.90546e-05	7.08195e-06	8.39454e-06	4.61929e-05	2.82458e-05	9.16889e-06	3.76855e-05	0	5.77474e-06	2.08956e-05	4.4802e-05	2.03874e-05	0	2.39232e-05	2.74766e-05
Cell Wall and Capsule	Capsular and extracellular polysacchrides	O-Methyl Phosphoramidate Capsule Modification in Campylobacter	4.28684e-05	2.32913e-05	7.44125e-05	7.36492e-05	2.84298e-05	0.000120502	2.4285e-05	8.72135e-05	4.96183e-05	0.000123877	2.64268e-05	9.51758e-05	9.68883e-05	2.16109e-05	0.000221566	6.40965e-05	6.91362e-05	2.83067e-05	7.7452e-05	2.03329e-05	0.000202029	0.000115137	0.000145657	4.06557e-05	4.83457e-05	0.000183304	8.94278e-06	1.40873e-05	0.00017812	0.000115246	4.69031e-05	2.69705e-05	1.47474e-05	6.18753e-05	0.00011081	7.80994e-05	8.12602e-05	8.33163e-05	0.000143068	3.29263e-06	6.86374e-05	0.000101979	4.00738e-05	5.18414e-05	3.91044e-05	4.2663e-05	0.000130371
Cell Wall and Capsule	Capsular and extracellular polysacchrides	Phosphorylcholine incorporation in LPS	0	2.35347e-06	0	0	9.47661e-06	2.18826e-05	0	5.05773e-06	0	0	0	1.08438e-05	1.20287e-05	0	0	0	8.99297e-06	0	0	0	0	5.06886e-06	6.7468e-06	0	0	8.49957e-06	0	0	5.90298e-06	2.13876e-05	0	0	0	0	8.39454e-06	0	0	9.16889e-06	0	0	0	4.17912e-06	0	6.79579e-06	0	0	0
Cell Wall and Capsule	Capsular and extracellular polysacchrides	Polysaccharide deacetylases	0	2.35347e-06	0	0	0	0	0	5.05773e-06	0	1.47109e-05	0	0	1.80431e-05	0	1.70368e-05	2.1002e-05	0	0	0	0	0	5.06886e-06	1.01202e-05	0	0	0	0	1.10249e-05	1.1806e-05	0	0	0	0	7.08195e-06	8.39454e-06	1.53976e-05	7.06145e-06	4.58444e-06	0	0	0	0	0	0	0	1.19616e-05	9.15885e-06
Cell Wall and Capsule	Capsular and extracellular polysacchrides	Pseudaminic Acid Biosynthesis	0	4.70695e-06	0	0	0	2.18826e-05	0	2.02309e-05	0	1.47109e-05	0	0	1.20287e-05	4.7009e-06	0	0	0	0	0	0	0	1.26722e-05	1.34936e-05	0	0	2.54987e-05	0	4.40995e-05	1.77089e-05	7.12921e-06	0	0	0	0	1.67891e-05	0	0	0	0	0	0	1.8806e-05	8.646e-06	6.79579e-06	0	1.19616e-05	2.74766e-05
Cell Wall and Capsule	Capsular and extracellular polysacchrides	Rhamnose containing glycans	0.00247421	0.00179756	0.00209133	0.00252747	0.00140522	0.00244398	0.00154749	0.00337591	0.00219242	0.00262028	0.0016594	0.0032653	0.00289829	0.00142301	0.00275606	0.00421893	0.00277153	0.00229757	0.00422867	0.00197948	0.00266656	0.00307249	0.00307868	0.0031021	0.00175546	0.00266589	0.00145793	0.00261347	0.00242617	0.00231642	0.00162629	0.00199236	0.00199121	0.00245508	0.00306781	0.00403179	0.00259002	0.00218469	0.00265348	0.00140211	0.00232166	0.00399561	0.00240241	0.00521331	0.00186803	0.00188335	0.00254191
Cell Wall and Capsule	Capsular and extracellular polysacchrides	Serotype determining Capsular polysaccharide biosynthesis in Staphylococcus	3.4261e-05	3.41254e-05	2.06701e-05	1.18291e-05	2.84298e-05	4.0118e-05	5.00879e-05	1.77021e-05	6.17086e-06	0	8.64877e-05	3.61458e-06	1.60383e-05	5.87613e-06	8.5184e-06	0	2.69789e-05	0	0	6.3032e-05	2.20395e-05	1.01377e-05	6.7468e-06	3.02776e-05	3.84568e-05	8.49957e-06	1.34142e-05	3.30746e-05	0	0	0	1.99519e-05	3.87394e-05	1.06229e-05	1.25918e-05	0	2.21931e-05	1.83378e-05	0	0	1.15495e-05	5.2239e-06	1.50912e-05	0	3.23491e-05	4.78463e-05	0
Cell Wall and Capsule	Capsular and extracellular polysacchrides	Sialic Acid Metabolism	0.0018721	0.00133017	0.00172271	0.00179333	0.000924364	0.00279783	0.00109299	0.00263303	0.00228584	0.00210561	0.00134873	0.00263651	0.00256745	0.000944384	0.00299375	0.00294161	0.00196457	0.00260597	0.00229783	0.00167218	0.00297534	0.00260792	0.00242645	0.00214393	0.00150208	0.00245016	0.00121029	0.00204181	0.00251505	0.00257358	0.00168207	0.00164548	0.00135346	0.00220263	0.00245017	0.00282268	0.00137559	0.00154786	0.00258894	0.000559115	0.00205977	0.00250845	0.00186196	0.00303222	0.00161095	0.0013088	0.00255204
Cell Wall and Capsule	Capsular and extracellular polysacchrides	Streptococcal Hyaluronic Acid Capsule	0.00178927	0.00197693	0.00159052	0.00155697	0.00165572	0.00111807	0.00207838	0.00140099	0.00105208	0.00164394	0.00173408	0.00102094	0.00124627	0.00209238	0.000745786	0.00118924	0.00149463	0.000778708	0.00129313	0.00201296	0.000913906	0.00132786	0.00118288	0.00168324	0.00174063	0.00119773	0.0021036	0.00147917	0.0015158	0.000987175	0.00163976	0.0015037	0.00191082	0.00177297	0.0013709	0.00104345	0.00176911	0.00185136	0.00144999	0.00156844	0.00182337	0.00146311	0.0015756	0.00190373	0.00156615	0.00208177	0.00128834
Cell Wall and Capsule	Capsular and extracellular polysacchrides	Vibrio Polysaccharide (VPS) Biosynthesis	4.28262e-06	8.04103e-06	2.06701e-05	2.83897e-05	3.0799e-05	2.55297e-05	1.21425e-05	3.70901e-05	0.000106312	0	0	1.62656e-05	1.64039e-05	1.41027e-05	5.3747e-05	5.2505e-05	2.02342e-05	0.000165765	1.95375e-05	1.21997e-05	1.65297e-05	1.7741e-05	1.51803e-05	2.61144e-05	0	1.69991e-05	1.34142e-05	1.28624e-05	2.85311e-05	5.66772e-05	1.73112e-05	0	1.45273e-05	1.06229e-05	1.19922e-06	5.13255e-06	8.82681e-06	1.24799e-05	1.34591e-05	5.76209e-06	7.21842e-06	5.01494e-05	9.432e-06	3.7037e-05	4.04364e-06	1.4952e-05	1.6028e-05
Cell Wall and Capsule	Capsular and extracellular polysacchrides	Xanthan Exopolysaccharide Biosynthesis and Export	0	0	0	0	0	0	0	0	0	0	0	0	0	0	0	0	0	0	0	0	0	0	0	0	0	0	0	0	0	0	0	0	0	7.08195e-06	0	0	0	0	0	0	0	0	0	0	0	0	9.15885e-06
Cell Wall and Capsule	Capsular and extracellular polysacchrides	YjbEFGH Locus Involved in Exopolysaccharide Production	0	2.35347e-06	0	0	9.47661e-06	1.09413e-05	0	2.52887e-05	7.40503e-05	1.47109e-05	0	6.50625e-05	0	0	8.5184e-06	4.2004e-05	0	0	0.000102572	0	4.40791e-05	3.04132e-05	0	0	0	0	0	1.10249e-05	1.77089e-05	1.42584e-05	4.61633e-05	0	0	0	8.39454e-06	0	2.82458e-05	0	0	0	5.77474e-06	5.85076e-05	1.8864e-05	6.79579e-06	0	0	0
Cell Wall and Capsule	Cell wall of Mycobacteria	Mycobacterial cell wall virulence lipid phthiocerol dimycocerosate (PDIM)	0	0	0	0	0	1.09413e-05	0	0	0	1.47109e-05	0	0	8.68739e-06	0	0	5.2505e-06	0	0	0	0	0	1.01377e-05	3.3734e-06	2.27082e-05	0	0	0	0	5.90298e-06	0	0	0	0	0	8.39454e-06	0	0	2.29222e-06	1.07673e-05	2.30484e-05	0	0	9.432e-06	0	0	0	0
Cell Wall and Capsule	Cell wall of Mycobacteria	mycolic acid synthesis	1.99856e-05	5.09919e-05	4.13403e-05	1.41949e-05	2.84298e-05	0	7.13373e-05	0	0	1.47109e-05	5.76585e-05	5.42188e-06	3.00718e-06	2.7422e-05	0	5.2505e-06	7.49414e-06	0	0	7.7265e-05	0	7.60329e-06	1.29314e-05	3.7847e-06	5.38395e-05	0	6.70709e-06	2.75622e-05	0	3.5646e-06	9.61735e-06	1.49639e-05	5.81091e-05	3.54098e-06	1.25918e-05	0	3.05996e-05	9.16889e-06	1.07673e-05	2.30484e-05	1.15495e-05	4.17912e-06	6.288e-06	2.26526e-06	8.08728e-06	2.9904e-05	4.57943e-06
Cell Wall and Capsule	Cell wall of Mycobacteria	Mycolic acid synthesis 2	0	0	0	0	0	0	0	0	0	0	0	0	0	0	8.5184e-06	0	0	0	0	0	0	0	0	0	0	0	0	0	0	0	0	0	0	0	0	0	0	0	0	0	5.77474e-06	0	0	0	0	0	0
Cell Wall and Capsule	Gram-Negative cell wall components	Core Oligosaccharide Glycosylation in Pseudomonas	0	7.06042e-06	0	0	9.47661e-06	0	0	0	0	4.41326e-05	5.76585e-05	0	1.20287e-05	4.7009e-06	0	0	0	0	0	2.43995e-05	0	5.06886e-06	3.3734e-06	0	0	0	1.34142e-05	0	4.13209e-05	0	2.30816e-05	9.97596e-06	0	0	1.67891e-05	1.53976e-05	0	1.83378e-05	5.38364e-05	0	0	4.17912e-06	4.716e-06	0	0	1.19616e-05	9.15885e-06
Cell Wall and Capsule	Gram-Negative cell wall components	Inner membrane protein YhjD and conserved cluster involved in LPS biosynthesis	0	3.69831e-06	0	1.41949e-05	0	0	0	0	0	0	0	0	6.01435e-06	4.7009e-06	0	0	0	0	0	1.21997e-05	1.10198e-05	1.01377e-05	0	7.56939e-06	0	0	0	0	0	0	0	0	0	0	0	0	0	0	1.07673e-05	0	2.88737e-05	6.26868e-06	1.4148e-05	6.79579e-06	8.08728e-06	0	0
Cell Wall and Capsule	Gram-Negative cell wall components	KDO2-Lipid A biosynthesis	0.00628905	0.00760644	0.00733789	0.00585917	0.00796588	0.00510041	0.00773357	0.00584227	0.00528622	0.00571664	0.00727458	0.00501054	0.0066097	0.00778462	0.00704471	0.00591171	0.00646295	0.00562366	0.00578162	0.00678102	0.00552641	0.00517925	0.00682298	0.00642867	0.00644023	0.00503621	0.00766911	0.00605174	0.00576641	0.00544046	0.00649479	0.00674815	0.00701958	0.00576129	0.00621006	0.00512742	0.00733041	0.00732411	0.00550387	0.00839224	0.00544848	0.00556124	0.00619292	0.00564764	0.0058994	0.00734541	0.00440022
Cell Wall and Capsule	Gram-Negative cell wall components	Lipid A modifications	9.42176e-05	0.000106186	0.000165361	7.09743e-05	9.00278e-05	0.000227943	0.000112535	9.05334e-05	0.000191297	0.000114184	0.000170916	0.000112052	6.01435e-05	6.87228e-05	0.000217219	6.3006e-05	3.9826e-05	0.00018504	0.000239334	0.000164696	0.000576701	0.000126722	7.20461e-05	9.65098e-05	6.66585e-05	0.000237988	0.000107313	8.26865e-05	9.64153e-05	0.000217916	0.000121179	3.32532e-05	0.000145273	0.000151082	6.71564e-05	3.07953e-05	9.24714e-05	8.02278e-05	0.000161509	5.7621e-05	0.000167467	0.000133732	0.000102629	5.2101e-05	0.000140179	0.000111584	8.76197e-05
Cell Wall and Capsule	Gram-Negative cell wall components	Lipid A-Ara4N pathway ( Polymyxin resistance )	0.000520038	0.000924473	0.000894327	0.000630573	0.000872638	0.000778555	0.000791962	0.00096687	0.00136823	0.000913299	0.000639529	0.000628215	0.00101713	0.000889904	0.00162772	0.00103697	0.00109205	0.00101386	0.000819352	0.00076655	0.00162909	0.000682365	0.00120425	0.00068913	0.000526492	0.000946994	0.00079677	0.000569874	0.0009787	0.000909127	0.000664559	0.000731356	0.000756387	0.000808169	0.00124533	0.000873816	0.00120352	0.00085728	0.000626297	0.000647275	0.00059961	0.000836729	0.00094623	0.000487258	0.000722151	0.000659909	0.000550294
Cell Wall and Capsule	Gram-Negative cell wall components	Lipopolysaccharide assembly	0.00373195	0.00533907	0.00448886	0.00360408	0.00589982	0.00236368	0.00595135	0.00164916	0.00546485	0.00270337	0.00461268	0.00234026	0.00133631	0.00576605	0.00352903	0.0020792	0.00301302	0.00461365	0.00359245	0.00397644	0.00586252	0.00213124	0.0019179	0.00277923	0.0042323	0.00204698	0.0056496	0.00355001	0.00152196	0.00220514	0.00429876	0.00436664	0.00508649	0.00324259	0.00179042	0.00130367	0.0042803	0.00382893	0.00160736	0.0060598	0.00347654	0.00275544	0.0036914	0.000842516	0.00377649	0.00495389	0.00142758
Cell Wall and Capsule	Gram-Negative cell wall components	Lipopolysaccharide-related cluster in Alphaproteobacteria	0.00149321	0.000631221	0.000485748	0.00154014	0.000553434	0.00188216	0.000573734	0.00185715	0.00120537	0.00124062	0.00153276	0.00239286	0.00128296	0.000507698	0.000738261	0.00195879	0.00168169	0.00172704	0.00244951	0.00123421	0.000899948	0.00180941	0.00141177	0.00190776	0.00100244	0.00155316	0.000479557	0.00183065	0.0011682	0.00162724	0.00109869	0.00080639	0.000973328	0.00157833	0.00120182	0.00243026	0.00100155	0.00107123	0.00255723	0.000587734	0.00160105	0.00223304	0.00130901	0.00311893	0.00148132	0.00105062	0.00173408
Cell Wall and Capsule	Gram-Negative cell wall components	Lipoprotein sorting system	0.00104582	0.00108017	0.000919821	0.00132817	0.00113498	0.00100842	0.00108068	0.000954226	0.000886547	0.00105183	0.00107869	0.000975938	0.000861833	0.00103577	0.00082884	0.000855832	0.000923278	0.000462599	0.000827899	0.000969879	0.000790117	0.000839952	0.000888216	0.000953743	0.0010773	0.00104545	0.00101948	0.0010051	0.000906529	0.00102209	0.00102059	0.000859928	0.000947179	0.00116852	0.00102763	0.00104191	0.000975186	0.00126149	0.000964228	0.00118699	0.000972562	0.00101592	0.000952475	0.00120285	0.00103045	0.00100597	0.00074383
Cell Wall and Capsule	Gram-Negative cell wall components	LOS core oligosaccharide biosynthesis	0.000144181	0.000169058	0.000361727	0.000141949	0.00033484	0.00109595	0.00021553	0.00104358	0.0015674	0.000603145	0.000326731	0.00088738	0.000695731	0.000254045	0.00203646	0.00120761	0.000681967	0.00155742	0.00156055	0.000317193	0.00236007	0.00115097	0.000422237	0.000369639	0.000274325	0.000978867	0.000228041	0.000279297	0.00116702	0.00106582	0.000586658	0.000367448	0.000334127	0.000541061	0.000510668	0.000559448	0.000487711	0.00036752	0.000696284	0.000242008	0.00062704	0.00134602	0.000571422	0.000921395	0.000458279	0.000270332	0.000619749
Cell Wall and Capsule	Gram-Negative cell wall components	Major Outer Membrane Proteins	0.00131619	0.00233033	0.00175489	0.00130829	0.00237231	0.000482875	0.00247859	0.000394503	0.000594459	0.000944437	0.00221985	0.000648818	0.00069566	0.0025283	0.000341953	0.000708818	0.00120056	0.000585959	0.000683811	0.00199669	0.000416915	0.000346372	0.00119722	0.00139655	0.00195873	0.000456144	0.00250845	0.00148591	0.000149542	0.000447952	0.00148299	0.00183558	0.00180623	0.00118623	0.00109815	0.000608207	0.00197956	0.00170236	0.000604762	0.00245849	0.00103945	0.000500519	0.0014857	0.000306943	0.00125946	0.00213714	0.000326666
Cell Wall and Capsule	Gram-Negative cell wall components	Outer membrane	0.000782292	0.000502545	0.000265267	0.000560697	0.000432765	0.000541958	0.000481147	0.000397875	0.000407277	0.000470747	0.000552561	0.000292781	0.000645039	0.000435225	0.000398945	0.000586306	0.00046014	0.000323819	0.000490878	0.000681152	0.000251618	0.000406354	0.000433482	0.000479395	0.000625564	0.000583637	0.00054551	0.000442832	0.00044174	0.000424188	0.000511643	0.000345833	0.000527825	0.000663343	0.000484085	0.000590243	0.000537847	0.000543409	0.000520418	0.000493619	0.00071626	0.000530051	0.000603255	0.000804168	0.000567457	0.000641938	0.000540372
Cell Wall and Capsule	Gram-Negative cell wall components	Perosamine Synthesis Vibrio	0	0	0	0	0	0	0	0	0	0	0	0	0	0	0	0	0	0	0	0	0	5.06886e-06	1.12447e-06	0	0	0	0	3.67496e-06	2.95149e-06	7.12921e-06	0	0	0	0	2.79818e-06	0	0	0	0	0	0	0	0	0	0	0	0
Cell Wall and Capsule	Gram-Negative cell wall components	Vibrio Core Oligosaccharide Biosynthesis	3.4261e-05	2.47115e-05	0	0	9.47661e-06	3.28238e-05	4.55344e-05	1.01155e-05	3.70252e-05	0	0	1.62656e-05	1.20287e-05	4.28958e-05	0.000144813	5.2505e-05	1.34895e-05	9.25198e-05	2.19796e-05	1.21997e-05	0.000175267	6.92744e-05	1.51803e-05	0	0	1.69991e-05	2.68284e-05	2.20497e-05	2.95149e-05	4.75281e-05	5.77041e-05	9.97596e-06	2.90546e-05	9.4426e-06	1.25918e-05	0	4.23687e-05	4.126e-05	2.15346e-05	0	4.61979e-05	3.34329e-05	5.6592e-05	0	1.21309e-05	3.58847e-05	9.15885e-06
Cell Wall and Capsule	Gram-Positive cell wall components	D-Alanyl Lipoteichoic Acid Biosynthesis	1.71305e-05	3.13796e-06	0	0	0	1.09413e-05	0	0	0	2.94217e-05	0	0	3.80909e-05	0	1.70368e-05	1.0501e-05	5.39578e-05	0	0	1.21997e-05	0	5.06886e-06	8.09616e-05	2.52313e-05	0	1.69991e-05	0	0	1.77089e-05	0	1.15408e-05	1.99519e-05	0	7.08195e-06	2.79818e-06	6.67231e-05	2.82458e-05	4.58444e-05	0.000168687	0	5.77474e-06	0	9.432e-06	0	8.08728e-06	5.98079e-05	0
Cell Wall and Capsule	Gram-Positive cell wall components	Polyglycerolphosphate lipoteichoic acid biosynthesis	0	2.35347e-05	0	0	9.47661e-06	0	0	0	0	0	0	0	6.01435e-06	0	0	0	8.99297e-06	0	0	0	0	0	0	0	0	0	0	0	0	0	0	0	0	0	0	0	0	0	0	0	0	0	0	0	0	0	0
Cell Wall and Capsule	Gram-Positive cell wall components	Sortase	0	0	0	0	0	0	0	0	0	0	0	0	0	0	0	0	8.99297e-06	0	0	0	0	0	1.6867e-06	0	0	0	0	0	0	0	0	4.98798e-06	0	0	0	0	0	0	0	0	0	2.08956e-06	0	0	0	0	0
Cell Wall and Capsule	Gram-Positive cell wall components	Teichoic and lipoteichoic acids biosynthesis	0.000152747	0.000229333	0.000265267	0.000227118	0.000184794	0.000165644	0.000195798	0.000264604	0.000257119	0.000210856	0.000172975	0.000163018	0.000232412	0.000182552	0.000331082	0.000147364	0.000218529	0.000308399	0.000227123	0.000250095	0.000399467	0.000215427	0.000262338	0.000206897	0.000153827	0.000213906	0.000187798	0.000144898	0.000239956	0.000179605	0.000219275	0.000159615	0.000145273	0.000169967	0.000234348	0.000274591	0.00025892	0.000213941	0.000285333	0.000253532	0.000239652	0.000229642	0.000205146	0.000138181	0.00017455	0.000123603	0.000154174
Cell Wall and Capsule	Gram-Positive cell wall components	Teichuronic acid biosynthesis	0.000114654	8.93367e-05	3.39581e-05	0.000168801	7.5339e-05	0.000118978	0.000119756	0.000133187	6.03776e-05	0.000100524	7.6878e-05	0.000136451	0.000238569	9.68051e-05	0.000258675	0.000178517	0.000210136	0.000104085	5.61702e-05	0.00016063	0.000140318	9.96876e-05	0.00021348	8.76788e-05	0.000117202	0.000305985	0.00014465	0.00013388	0.000217918	0.0001177	5.00102e-05	8.93403e-05	0.000122029	9.93834e-05	0.000214341	0.000246106	0.000127341	0.000149758	8.07546e-05	4.30236e-05	0.000145331	0.000103155	0.000109695	4.98358e-05	9.34019e-05	5.73301e-05	0.000128987
Cell Wall and Capsule	Lipid A biosynthesis in plants	Lipid A biosynthesis in plants	0	2.35347e-06	2.06701e-05	0	0	0	0	0	0	0	0	0	0	0	0	0	0	0	0	0	0	0	0	1.51388e-05	0	0	0	0	0	0	0	0	0	0	0	0	0	0	0	0	5.77474e-06	0	0	0	0	0	0
Cell Wall and Capsule	Murein Hydrolases	Murein Hydrolases	0.00346759	0.00310928	0.00268896	0.00310631	0.00334921	0.00222587	0.00333727	0.00209162	0.00261302	0.00261644	0.00334563	0.00218506	0.00213001	0.00317163	0.00209145	0.0026417	0.00263012	0.0028365	0.00265816	0.00328867	0.00269782	0.00225549	0.00237687	0.00283715	0.00307231	0.00228394	0.00305082	0.00335169	0.00173379	0.00201034	0.00297143	0.0028874	0.00297906	0.00308454	0.0022093	0.00244575	0.00290227	0.00297074	0.00253536	0.00326147	0.00299577	0.00237446	0.00292883	0.00283979	0.00311756	0.00335864	0.00224467
Cell Wall and Capsule	Peptidoglycan Biosynthesis	Peptidoglycan Biosynthesis	0.00885986	0.00839991	0.0088211	0.00835022	0.00829309	0.00825024	0.00836231	0.00758434	0.00666608	0.00850823	0.00821759	0.0072337	0.00819117	0.00862754	0.00785796	0.00795992	0.0087522	0.00644527	0.00710345	0.00872879	0.00834447	0.00737975	0.00830872	0.0079261	0.00865049	0.0078058	0.00875801	0.00810081	0.00761472	0.00743018	0.00760849	0.00879173	0.00812549	0.00881088	0.00853262	0.00874218	0.00808695	0.00869364	0.00786826	0.00864575	0.00816281	0.00715662	0.00793891	0.00758277	0.00857902	0.00834054	0.00822003
Cell Wall and Capsule	Peptidoglycan biosynthesis--gjo	Peptidoglycan biosynthesis--gjo	0.00155413	0.00156894	0.00176557	0.00156068	0.00156271	0.00128441	0.00155345	0.00123627	0.00156562	0.00150299	0.00177844	0.00134874	0.00105187	0.00156617	0.0011794	0.00140317	0.00142833	0.0015659	0.00180348	0.00157282	0.00147619	0.00108249	0.00130883	0.00139388	0.00172671	0.00120571	0.00183253	0.00155882	0.00128868	0.00124222	0.00174596	0.00157422	0.00185852	0.00152996	0.00129683	0.00128227	0.0016079	0.00140565	0.00130671	0.00187896	0.00150235	0.00131755	0.0014422	0.00102592	0.00152653	0.00159338	0.00128694
Cell Wall and Capsule	Peptidoglycan Crosslinking of Peptide Stems	Peptidoglycan Crosslinking of Peptide Stems	0	0	0	0	0	0	9.10689e-06	0	0	0	0	0	0	0	0	0	0	0	0	0	0	0	0	0	0	0	0	0	0	7.12921e-06	0	0	0	0	0	0	0	0	0	0	0	4.17912e-06	0	0	0	0	0
Cell Wall and Capsule	Raj MurE	Raj MurE	0.00152299	0.00139646	0.00152198	0.00140655	0.00142373	0.000697044	0.0015137	0.000991131	0.000699736	0.00112928	0.00150793	0.000760799	0.00111798	0.00146736	0.000581891	0.00122816	0.00126258	0.000775624	0.00119315	0.00147884	0.000575783	0.000962746	0.00123988	0.00139607	0.00145095	0.000788656	0.00142858	0.0014616	0.000850507	0.000801439	0.00137149	0.00141441	0.00137041	0.00128209	0.00108026	0.00109943	0.00125851	0.00138963	0.00108712	0.00172991	0.00121248	0.00110489	0.00121741	0.00117284	0.00148126	0.00148772	0.00103331
Cell Wall and Capsule	Recycling of Peptidoglycan Amino Acids	Recycling of Peptidoglycan Amino Acids	0.00123054	0.00177265	0.00149216	0.00146302	0.0017235	0.000975988	0.00176173	0.00104484	0.00145324	0.00117347	0.00174657	0.000682253	0.00114045	0.00166957	0.00164817	0.00118644	0.00128557	0.00153429	0.00104501	0.00162808	0.00181642	0.00120372	0.00112131	0.0012525	0.00157211	0.00112657	0.00164087	0.00118157	0.0013261	0.00119385	0.00151459	0.00134919	0.00179412	0.001478	0.00116922	0.000686222	0.0016485	0.00162312	0.000890813	0.0020102	0.00140605	0.000965028	0.00128952	0.000605068	0.0013411	0.00143422	0.000928642
Cell Wall and Capsule	Recycling of Peptidoglycan Amino Sugars	Recycling of Peptidoglycan Amino Sugars	0.00106637	0.00110378	0.00089915	0.000943959	0.00117036	0.000541593	0.00115202	0.000652448	0.000709649	0.000764965	0.000720731	0.00063436	0.000781866	0.00117993	0.000617584	0.000908337	0.000890304	0.00108711	0.00097443	0.00104308	0.000837502	0.000679227	0.000913066	0.000888983	0.00120754	0.000480226	0.00107313	0.000755204	0.000566686	0.000499045	0.000917495	0.00101755	0.00117671	0.000846293	0.000952781	0.000769882	0.000886212	0.000999663	0.000812929	0.0010487	0.000643883	0.00070836	0.000891324	0.000805301	0.000760204	0.00113635	0.000503737
Cell Wall and Capsule	tRNA-dependent amino acid transfers	tRNA-dependent amino acid transfers	0	2.35347e-06	0	0	0	0	0	5.05773e-06	0	2.94217e-05	0	0	0	0	8.5184e-06	0	8.99297e-06	0	1.46531e-05	0	0	1.52066e-05	1.34936e-05	0	0	0	0	0	0	0	0	0	0	0	8.39454e-06	0	0	0	1.07673e-05	0	5.77474e-06	1.25374e-05	4.716e-06	6.79579e-06	0	0	0
Cell Wall and Capsule	UDP-N-acetylmuramate from Fructose-6-phosphate Biosynthesis	UDP-N-acetylmuramate from Fructose-6-phosphate Biosynthesis	0.00234261	0.00248546	0.00289647	0.00244085	0.00231861	0.00214024	0.00261186	0.00272595	0.0017558	0.00268351	0.00249085	0.00185504	0.00274995	0.00249212	0.00241494	0.00275794	0.0023838	0.00197971	0.00214861	0.00247248	0.00158868	0.0027008	0.00265659	0.00227955	0.00255297	0.00220005	0.00271693	0.00237568	0.00287885	0.00207936	0.00244781	0.00229467	0.0027965	0.002218	0.00276267	0.00219215	0.00250595	0.00246971	0.00206502	0.00257143	0.00193936	0.00216297	0.00227689	0.0023411	0.00209504	0.00232055	0.00238207
Cell Wall and Capsule	YjeE	YjeE	0.000615198	0.000739042	0.00056491	0.00060967	0.000729672	0.000576058	0.000641212	0.000423802	0.000507245	0.000703506	0.000898832	0.000478209	0.000384864	0.000917626	0.000510678	0.00066588	0.000515215	0.000577863	0.000606882	0.000924187	0.000837258	0.000399672	0.000558201	0.000551313	0.000619325	0.000453995	0.000869713	0.000567444	0.000309119	0.000411205	0.000714248	0.000571733	0.000678343	0.000543914	0.00048742	0.000604144	0.000574782	0.000658023	0.000435332	0.00101579	0.000523881	0.000469096	0.000584483	0.0003581	0.000566512	0.000810853	0.000465448
Central metabolism	EC 6.4.1.- Ligases that form carbon-carbon bonds	EC 6.4.1.- Ligases that form carbon-carbon bonds	0.00253096	0.00216826	0.00241823	0.00271977	0.00202	0.0028022	0.00207568	0.00280993	0.0023378	0.00245558	0.00219045	0.00341348	0.00271704	0.00219021	0.00278301	0.00234106	0.00243004	0.00264778	0.002513	0.0021267	0.00266631	0.00278908	0.00248549	0.00257699	0.00220966	0.00310225	0.00234064	0.00253199	0.0034807	0.00310573	0.00238347	0.00222647	0.00241453	0.00251729	0.00285472	0.00259089	0.00232737	0.00234629	0.00255446	0.00230842	0.00274177	0.00267887	0.0025187	0.0028869	0.00249218	0.00230077	0.00291584
Central metabolism	TCA	Cyanobacterial bypass in the TCA	8.56524e-06	1.17674e-06	0	0	9.47661e-06	1.64119e-05	0	0	0	4.90362e-06	0	5.42188e-06	1.80431e-05	0	0	0	0	0	0	0	0	0	1.6867e-05	3.7847e-06	0	4.24979e-06	0	0	1.1806e-05	3.5646e-06	5.77041e-06	9.97596e-06	0	1.06229e-05	2.09864e-05	1.53976e-05	2.35382e-06	1.22252e-05	0	0	0	0	7.074e-06	0	1.81964e-05	0	4.57943e-06
Clustering-based subsystems	Tartronate-semialdehyde related area (links to pyridoxine and aldorate metabolism)	CBSS-502800.3.peg.2785	8.56524e-06	7.06042e-06	0	0	0	3.64709e-05	0	1.68591e-05	6.17086e-05	0	0	2.16875e-05	6.01435e-06	0	0.000195923	0	5.39578e-05	0	0	0	0.000264474	1.52066e-05	1.01202e-05	0	0	4.67476e-05	0	2.20497e-05	2.95149e-05	8.6569e-05	2.30816e-05	0	2.90546e-05	1.7941e-05	3.3878e-05	0	7.06145e-06	4.58444e-06	0	0	1.73242e-05	1.25374e-05	2.358e-05	1.75558e-05	0	0	3.89251e-05
Clustering-based subsystems	A bicyclomycin resistance protein, a helicase, and a pseudouridine synthase	CBSS-584.1.peg.841	8.56524e-06	4.70695e-06	0	0	0	8.75302e-05	0	4.04619e-05	0.000191297	1.47109e-05	0	1.08438e-05	1.80431e-05	0	0.000278835	7.3507e-05	8.99297e-06	0.000231299	2.93062e-05	0	0.000374672	7.09641e-05	3.3734e-06	0	0	0.000121827	0	0	0.000123963	0.000144961	3.46224e-05	9.97596e-06	5.81091e-05	2.12459e-05	1.67891e-05	2.05302e-05	1.41229e-05	4.58444e-06	1.07673e-05	0	5.00477e-05	8.35823e-05	2.8296e-05	2.71832e-05	8.08728e-06	2.39232e-05	2.74766e-05
Clustering-based subsystems	A DNA integrity scanning protein that co-occurs with RadA	A DNA integrity scanning protein that co-occurs with RadA	0	0	5.16753e-06	0	0	0	0	2.95034e-06	0	0	0	0	1.20287e-05	6.72e-07	2.1296e-06	0	0	0	0	3.04993e-06	0	1.01377e-05	1.6867e-06	1.51388e-06	3.84568e-06	0	0	0	2.31903e-06	0	0	2.49399e-06	0	0	4.19727e-06	0	0	0	0	0	0	0	0	2.26526e-06	0	0	0
Clustering-based subsystems	alpha-proteobacterial cluster of hypotheticals	CBSS-52598.3.peg.2843	0.000773155	0.000217892	0.000165361	0.000527576	0.000158259	0.00135307	0.000151781	0.000887632	0.000711706	0.00100402	0.000573839	0.00147511	0.000705283	0.00013993	0.00021012	0.00122687	0.000727681	0.000585959	0.00115678	0.000444477	0.000290187	0.00100955	0.000681539	0.000866404	0.000594799	0.000935803	0.000266048	0.000983051	0.000545955	0.000995475	0.000535824	0.000535709	0.000462452	0.00116333	0.000817908	0.00179588	0.000497561	0.000389678	0.00153075	0.00030347	0.000769484	0.00111931	0.000888652	0.00190124	0.000812771	0.000500393	0.00144405
Clustering-based subsystems	Bacterial Cell Division	Bacterial Cell Division	0.0045146	0.00491844	0.00479443	0.00458557	0.00488145	0.00398463	0.00494824	0.00469777	0.0036275	0.00497769	0.00480501	0.00373709	0.00473916	0.0050401	0.00372439	0.00390099	0.00476431	0.00367147	0.00366274	0.0049715	0.00306036	0.00385729	0.00519244	0.00506418	0.00458062	0.00413359	0.00452168	0.00409366	0.00425463	0.00445468	0.00440729	0.00501968	0.0049904	0.00462589	0.00492728	0.00411516	0.00480995	0.00465934	0.00459958	0.00470383	0.00434616	0.00415482	0.00442402	0.00405471	0.00469262	0.00482302	0.00459125
Clustering-based subsystems	Biosynthesis of galactoglycans and related lipopolysacharides	CBSS-258594.1.peg.3339	0.000821549	0.000372633	0.000509863	0.000868253	0.000353793	0.0016607	0.000264859	0.0014447	0.00190618	0.00144534	0.000703914	0.00169705	0.00152694	0.000281271	0.00234519	0.00153081	0.00130848	0.00239935	0.0015391	0.000866588	0.00155517	0.00107454	0.00160202	0.00110829	0.000840922	0.00169135	0.000491853	0.00101836	0.00120254	0.00130982	0.000773235	0.000824679	0.000581091	0.000918883	0.00165736	0.00206842	0.000882513	0.000875138	0.00143241	0.000188228	0.00137479	0.00141818	0.00100829	0.00145422	0.00087331	0.000651906	0.00150282
Clustering-based subsystems	Biosynthesis of galactoglycans and related lipopolysacharides	CBSS-376686.6.peg.291	0.000102783	6.47205e-05	0	0.000234215	2.36915e-05	8.75302e-05	8.65154e-05	9.35681e-05	0.000203638	2.94217e-05	5.28536e-05	0.000113859	0.000273653	1.64532e-05	0.000438697	0.000178517	0.000211335	0.00013878	7.32654e-06	0.000237895	0.000214886	2.19651e-05	0.000195095	6.43398e-05	0	0.000263487	4.02425e-05	3.85871e-05	0.000150526	0.000142584	5.77041e-06	8.47956e-05	0.000130746	7.79015e-05	0.000193075	0.00026176	0.000264804	0.000175737	5.922e-05	0	3.75358e-05	0.00014	2.8296e-05	5.43663e-05	5.6611e-05	7.17695e-05	8.24297e-05
Clustering-based subsystems	Carotenoid biosynthesis	CBSS-320388.3.peg.3759	2.7837e-05	1.29732e-05	6.71779e-05	0	2.44812e-05	4.10298e-05	2.27672e-05	5.87962e-05	2.77689e-05	3.43253e-05	0	4.34783e-05	6.55135e-05	1.91954e-05	7.89371e-05	1.92518e-05	2.84777e-05	3.08399e-05	2.24681e-05	3.04993e-05	5.50989e-05	4.60422e-05	4.94765e-05	7.56939e-06	1.92284e-05	5.02891e-05	3.95718e-05	1.10249e-05	5.26349e-05	2.01994e-05	1.8273e-05	2.82652e-05	0	1.97114e-05	7.41518e-05	3.46447e-05	9.41526e-06	3.41214e-05	4.66582e-05	1.53656e-05	8.66211e-06	2.43782e-05	1.74492e-05	3.96421e-05	2.02182e-05	1.59488e-05	2.59501e-05
Clustering-based subsystems	Catabolism of an unknown compound	CBSS-262316.1.peg.2929	0	4.70695e-06	0	2.83897e-05	9.47661e-06	0	0	0	0	0	0	0	6.01435e-06	9.40181e-06	0	0	0	0	0	0	0	7.60329e-06	1.6867e-05	7.56939e-06	0	4.24979e-06	0	0	8.85447e-06	0	0	0	0	0	0	0	0	0	0	0	0	2.08956e-06	0	0	0	1.19616e-05	0
Clustering-based subsystems	CBSS-100226.1.peg.2266	CBSS-100226.1.peg.2266	2.56957e-05	6.11903e-05	7.23454e-05	4.9682e-05	3.79064e-05	0.000125825	2.73207e-05	8.09237e-05	6.17086e-05	6.61989e-05	2.88292e-05	5.42188e-05	0.000225538	3.29063e-05	0.000242774	0.000110261	0.000103419	0	1.46531e-05	4.26991e-05	2.20395e-05	5.57575e-05	0.000166662	8.20018e-05	1.53827e-05	0.000140243	4.02425e-05	3.85871e-05	0.000174138	8.02036e-05	2.30816e-05	2.99279e-05	0.000101691	1.41639e-05	0.000239244	6.92894e-05	0.00014829	0.000136005	7.35764e-05	9.21935e-05	2.88737e-05	3.76121e-05	2.5938e-05	4.75705e-05	8.08728e-06	3.58847e-05	2.74766e-05
Clustering-based subsystems	CBSS-196620.1.peg.2477	CBSS-196620.1.peg.2477	0	0	0	0	0	0	0	6.32e-07	0	0	0	0	6.01435e-06	0	0	5.2505e-06	0	0	0	0	0	5.06886e-06	0	0	0	0	0	0	0	0	0	0	0	0	0	0	0	0	0	0	0	0	0	0	0	0	0
Clustering-based subsystems	CBSS-208964.1.peg.1012	CBSS-208964.1.peg.1012	0	2.74572e-06	0	0	0	2.18826e-06	0	0	0	0	9.60975e-06	0	3.00718e-06	0	0	0	0	0	0	0	0	3.37924e-06	6.75e-07	0	0	0	0	0	2.95149e-06	0	0	0	0	0	8.39454e-06	1.53976e-05	0	0	0	0	0	1.39304e-06	0	6.79579e-06	0	0	0
Clustering-based subsystems	CBSS-211586.1.peg.2357	CBSS-211586.1.peg.2357	8.9935e-05	0.000107083	0.000124021	2.83897e-05	8.52895e-05	7.6589e-05	8.65154e-05	0.000209896	0.000271518	5.88434e-05	8.64877e-05	0.000216875	6.9165e-05	0.000110471	8.5184e-05	0.000162766	4.49648e-05	0.000370079	0.000307715	8.53981e-05	0.000247945	0.000169807	3.87941e-05	2.27082e-05	3.07654e-05	9.77451e-05	0.000120728	5.51244e-05	0.000126914	0.000174666	0.000275056	0.000109736	7.26364e-05	5.66556e-05	6.71564e-05	6.15906e-05	0.00014476	0.000116903	4.84527e-05	6.91451e-05	4.33105e-05	0.000290449	0.000108468	4.07747e-05	9.30037e-05	6.57887e-05	4.57943e-05
Clustering-based subsystems	CBSS-211586.1.peg.3133	CBSS-211586.1.peg.3133	9.35854e-05	8.81376e-05	4.65078e-05	8.51692e-05	9.66614e-05	7.47654e-05	5.38824e-05	0.000176332	0.000376389	1.52363e-05	9.94609e-05	0.000206212	5.07353e-05	0.000107337	0.000111446	0.000305697	3.4473e-05	0.000389244	0.000311541	9.0888e-05	0.000243537	0.000185985	6.02714e-05	4.12532e-05	6.15309e-05	7.06881e-05	6.19288e-05	0.000135632	5.56848e-05	6.16833e-05	0.000246781	0.000112283	3.87394e-05	4.95737e-05	4.12732e-05	2.8229e-05	9.30934e-05	0.000143635	8.07546e-05	5.18589e-05	7.61303e-05	0.000267604	0.000110314	0.000115981	9.90692e-05	1.9936e-05	2.47289e-05
Clustering-based subsystems	CBSS-216592.1.peg.3937	CBSS-216592.1.peg.3937	0.000650958	0.000730884	0.000537423	0.000546502	0.000762867	0.000134942	0.000892475	0.000119868	0.000342277	0.000279506	0.000735146	0.000146651	0.000186706	0.000902854	0.000136294	0.000220521	0.000455644	0.000316109	0.000468899	0.000597787	0.000301207	0.000169203	0.000255366	0.000369212	0.000861432	0.000127494	0.000674062	0.000501632	0.000141671	9.98089e-05	0.000628058	0.000648437	0.000987855	0.00037977	0.000285814	0.000195037	0.000669504	0.00057764	0.00011844	0.000783645	0.00039557	0.000242389	0.000501897	6.79579e-05	0.000412451	0.000663868	0.000148831
Clustering-based subsystems	CBSS-262719.3.peg.410	CBSS-262719.3.peg.410	0	1.58859e-05	5.83931e-05	0	4.29606e-05	9.84715e-06	4.55344e-06	3.16951e-05	0	1.7653e-05	0	0	7.75851e-05	1.73934e-05	1.02221e-05	7.3507e-06	1.46136e-05	0	2.44218e-06	0	1.10198e-05	7.01333e-05	3.41838e-05	1.51388e-05	0	4.24979e-06	6.70709e-06	0	4.66335e-05	0	0	0	0	0	7.05142e-05	1.53976e-05	9.88603e-06	8.55763e-06	5.38364e-06	0	0	2.46568e-05	7.074e-06	0	0	4.78463e-06	1.14486e-06
Clustering-based subsystems	CBSS-279010.5.peg.3195	CBSS-279010.5.peg.3195	0	7.84e-07	0	0	4.7383e-06	0	0	0	0	0	0	0	0	1.56697e-06	0	0	0	0	0	0	0	0	0	0	0	0	0	4.40995e-06	1.96766e-06	0	0	0	0	0	0	0	0	0	0	0	0	0	0	0	0	0	0
Clustering-based subsystems	CBSS-280355.3.peg.2835	CBSS-280355.3.peg.2835	0	0	0	0	9.47661e-06	0	0	0	0	0	0	0	0	0	0	0	0	0	0	0	0	0	0	0	0	0	0	0	0	0	0	0	0	0	0	0	0	0	0	0	0	0	0	0	0	0	0
Clustering-based subsystems	CBSS-281090.3.peg.464	CBSS-281090.3.peg.464	0.00119471	0.00119641	0.00111653	0.00107976	0.00138613	0.000911044	0.00128483	0.000663158	0.00099916	0.000767907	0.00131365	0.000865151	0.000686152	0.00122348	0.000854892	0.000714081	0.00102055	0.00121278	0.000866137	0.000981672	0.00101106	0.000726235	0.000818927	0.00103953	0.00128035	0.000755045	0.00129827	0.000992895	0.000763108	0.000865011	0.00130369	0.00119474	0.000963159	0.00099348	0.000755929	0.000722919	0.00104156	0.00114583	0.000704539	0.00103794	0.00113744	0.000716788	0.00102767	0.000694529	0.00112121	0.00119536	0.000844904
Clustering-based subsystems	CBSS-292415.3.peg.2341	CBSS-292415.3.peg.2341	7.63734e-05	1.47092e-05	0	0.000131303	2.36915e-06	0.000190105	5.91948e-06	2.90117e-05	7.81642e-05	8.58133e-05	8.64877e-05	5.37669e-05	3.71341e-05	9.79355e-06	8.09248e-05	4.46293e-05	0.000117658	5.78249e-05	1.83164e-05	1.4233e-05	5.78538e-05	8.50301e-05	0.000182257	7.44324e-05	3.3842e-05	0.000152584	2.68284e-05	0.00014363	7.7746e-05	0.00012067	4.16752e-05	5.55605e-05	4.11606e-05	0.000167606	8.28961e-05	0.000201453	2.94227e-05	7.58343e-05	0.000234487	0	0.000176473	4.75723e-05	6.8775e-05	3.68105e-05	0.000120635	4.36598e-05	7.28129e-05
Clustering-based subsystems	CBSS-316057.3.peg.563	CBSS-316057.3.peg.563	0.000975866	0.000381498	0.000906041	0.00116635	0.000325364	0.00160282	0.000428631	0.00169736	0.0016108	0.00152061	0.000566975	0.00125173	0.00156094	0.000411525	0.00152895	0.00169652	0.00118915	0.00159597	0.00131756	0.000588637	0.00162358	0.00184905	0.00133973	0.00106846	0.000567622	0.00156679	0.000398935	0.0010345	0.00213924	0.00171386	0.00100457	0.00105745	0.000471652	0.0013708	0.00122061	0.0016032	0.00069968	0.000906489	0.00159235	0.000180546	0.00157747	0.00160161	0.00112579	0.00136078	0.0012387	0.000546245	0.00183585
Clustering-based subsystems	CBSS-316275.9.peg.382	CBSS-316275.9.peg.382	8.56524e-06	5.41299e-05	2.06701e-05	1.41949e-05	4.7383e-05	0	6.37482e-05	0	0	2.94217e-05	0	0	6.01435e-06	9.40181e-05	0	0	1.79859e-05	0	0	2.43995e-05	0	0	6.7468e-06	1.51388e-05	0.000107679	0	1.34142e-05	1.10249e-05	0	7.12921e-06	1.15408e-05	9.97596e-06	2.90546e-05	1.41639e-05	0	0	8.47374e-05	5.04289e-05	0	0.00013829	3.46484e-05	0	3.3012e-05	0	4.04364e-05	7.17695e-05	0
Clustering-based subsystems	CBSS-318161.14.peg.2599	CBSS-318161.14.peg.2599	0.000358435	0.000348086	0.000304425	0.000279842	0.000290616	0.000154541	0.000378345	0.000187723	0.000190268	0.000160591	0.000295065	0.000260967	0.000127511	0.000279096	4.25311e-05	0.00022485	0.000231804	0.000234383	0.000360588	0.000323322	7.71384e-05	0.000204145	0.000161611	0.000293416	0.000308448	0.000132037	0.000343658	0.000315801	9.42478e-05	0.000125737	0.000252671	0.000236798	0.000236795	0.000201113	0.000173207	0.000246051	0.000265146	0.000198626	0.000203989	0.000338043	0.000238657	0.000291732	0.000304143	0.000327513	0.000226977	0.000349364	0.000101598
Clustering-based subsystems	CBSS-320372.3.peg.6046	CBSS-320372.3.peg.6046	0.00104499	0.00110538	0.00106746	0.00105252	0.00126355	0.000827069	0.0013121	0.000561804	0.000833947	0.000808502	0.00097333	0.00073082	0.00045065	0.00120356	0.000680356	0.000609642	0.000709424	0.000925198	0.000616167	0.00121186	0.000917763	0.00055206	0.000521535	0.000823628	0.00109743	0.000631397	0.00148092	0.000950755	0.000488892	0.000664261	0.000843469	0.000969746	0.00105025	0.000813522	0.000690729	0.000536777	0.000856316	0.000915016	0.000572973	0.00113774	0.000849906	0.000584397	0.000835831	0.000581679	0.000935958	0.00110914	0.000524673
Clustering-based subsystems	CBSS-350688.3.peg.1509	CBSS-350688.3.peg.1509	4.71088e-05	6.98813e-05	0.000193266	1.41949e-05	6.67048e-05	9.77421e-05	2.04905e-05	0.000142797	2.11572e-05	0.000129701	2.88292e-05	3.79531e-05	0.000235634	0.000113058	0.000172738	0.000148764	0.000118857	0	6.59389e-05	2.43995e-05	1.2594e-05	0.000341581	0.000158254	7.94786e-05	4.99939e-05	9.32929e-05	3.35354e-05	9.92239e-05	0.000234503	9.12199e-05	1.15408e-05	3.53315e-05	6.53728e-05	4.90834e-05	0.000294788	3.69544e-05	5.91396e-05	5.45549e-05	6.82526e-05	2.30484e-05	2.1944e-05	0.000137629	5.1483e-05	0.000124589	2.224e-05	2.07334e-05	6.27381e-05
Clustering-based subsystems	CBSS-498211.3.peg.1514	CBSS-498211.3.peg.1514	0.000154174	0.000390676	0.000124021	9.93641e-05	0.000123196	8.75302e-05	0.00040981	5.56351e-05	0.000654111	4.41326e-05	0.000201805	1.08438e-05	2.40574e-05	0.00020684	0.000442957	0.000115511	9.89226e-05	0.000323819	7.32654e-05	0.000317193	0.000837502	0.000187548	5.73478e-05	4.54164e-05	0.000153827	9.34953e-05	0.000295112	4.40995e-05	7.08357e-05	9.26797e-05	8.07857e-05	9.97596e-05	0.000174327	0.000219541	8.39454e-05	3.07953e-05	0.000197721	0.000169624	3.23018e-05	6.91451e-05	0.000179017	7.94032e-05	0.000132048	6.79579e-06	8.08728e-05	0.000311001	3.66354e-05
Clustering-based subsystems	CBSS-56780.10.peg.1536	CBSS-56780.10.peg.1536	0.00083511	0.0011472	0.00106623	0.000813636	0.00116647	0.000820257	0.0012602	0.000653347	0.000583043	0.000993701	0.00121563	0.000605865	0.000847794	0.00130428	0.000962761	0.000489197	0.000796849	0.000454889	0.000514727	0.000922242	0.000599108	0.000596014	0.000869302	0.000879686	0.00120868	0.000946164	0.000993096	0.000864873	0.00087126	0.00072452	0.00098969	0.000931614	0.000730238	0.000962169	0.00117628	0.00076167	0.00114254	0.000990269	0.000703979	0.00110457	0.000725633	0.00053041	0.000863994	0.000397142	0.000776428	0.000963448	0.000713009
Clustering-based subsystems	Cell Division	CBSS-393130.3.peg.794	1.23417e-05	4.27249e-05	6.76477e-05	1.81379e-05	4.8342e-05	8.20456e-05	3.05081e-05	0.000140706	0.000111805	7.96615e-05	2.25829e-05	9.96068e-05	0.000147841	2.76534e-05	0.000170001	7.52661e-05	0.000148545	0.000171712	7.95453e-05	2.16884e-05	9.39654e-05	0.00014579	9.57445e-05	6.48682e-05	2.82749e-05	0.000103234	7.30327e-05	4.53986e-05	0.000135491	8.15664e-05	2.97875e-05	6.82047e-05	7.96359e-05	4.15689e-05	0.000162567	4.32601e-05	6.14814e-05	5.52131e-05	7.1722e-05	2.48213e-05	6.24497e-05	0.000100029	4.31232e-05	8.27478e-05	4.0355e-05	3.5477e-05	0.000106263
Clustering-based subsystems	Cell Division	Cell Division Cluster	0	1.03945e-05	2.06701e-05	0	1.42149e-05	5.47064e-06	2.27672e-06	2.27598e-05	0	1.35964e-05	0	0	1.50359e-05	0	2.98144e-05	1.0501e-05	1.55878e-05	0	1.70953e-05	0	0	1.56491e-05	6.7468e-06	1.13541e-05	0	2.83319e-06	0	3.67496e-06	3.02364e-05	2.57444e-05	0	0	4.35819e-05	7.08195e-06	1.11927e-05	1.53976e-05	1.2946e-05	4.58444e-06	5.38364e-06	0	1.92491e-06	2.15921e-05	6.77457e-06	2.60505e-05	8.08728e-06	0	0
Clustering-based subsystems	Cell Division	cell division cluster containing FtsQ	0.000962124	0.000891333	0.000732141	0.00100072	0.000898736	0.00124165	0.00101931	0.000668631	0.00126813	0.0010815	0.00111089	0.00121899	0.000686148	0.000882091	0.000977488	0.000888633	0.000874016	0.00131323	0.000723768	0.000892478	0.001478	0.00070411	0.000745796	0.000745545	0.000951055	0.00124725	0.000973955	0.000899987	0.000716952	0.00107018	0.00103562	0.000990715	0.00104934	0.00121893	0.00072104	0.000948941	0.0010336	0.000982292	0.00103092	0.000850613	0.00126913	0.000715935	0.00112545	0.000636834	0.00112485	0.0010436	0.00106533
Clustering-based subsystems	Cell Division	Cell division cluster containing FtsZ and FtsW	0	8.49558e-06	4.59336e-06	0	0	0	0	2.95034e-06	0	1.0788e-05	0	0	6.21483e-06	3.13394e-06	7.66656e-06	2.62525e-06	6.10237e-06	1.1565e-05	2.93062e-06	1.21997e-05	0	6.06221e-06	9.67041e-06	4.17287e-06	2.74325e-05	1.8011e-05	6.70709e-06	0	1.03302e-05	2.48504e-05	0	9.97596e-06	7.26364e-06	1.77049e-06	1.13326e-05	0	0	8.09918e-06	2.69182e-06	7.68279e-06	2.08532e-06	1.50913e-05	1.1004e-05	1.20471e-05	2.02182e-06	0	9.15885e-06
Clustering-based subsystems	Cell Division	Cell Division Subsystem including YidCD	0.00515409	0.00538399	0.0055327	0.00544234	0.00507267	0.00539551	0.00540443	0.00596096	0.0055052	0.00572109	0.00547035	0.0059749	0.00617639	0.00529974	0.00653542	0.00494042	0.00548392	0.00534693	0.00489583	0.00503461	0.00505485	0.00558405	0.00542882	0.00508824	0.0051924	0.00591535	0.00555369	0.0055674	0.00651106	0.00576916	0.00519083	0.00533289	0.00549726	0.00543827	0.0056094	0.00458294	0.00574717	0.00524586	0.00478285	0.00492748	0.00544173	0.00501678	0.00518515	0.00454751	0.00546963	0.00527248	0.00605191
Clustering-based subsystems	Cell division-ribosomal stress proteins cluster	Cell division-ribosomal stress proteins cluster	0.00300434	0.00365754	0.0030373	0.00312929	0.00352613	0.00246818	0.00334994	0.00264199	0.0019613	0.00321018	0.00289142	0.00225069	0.00249056	0.00353721	0.00177005	0.0028551	0.00300966	0.00149697	0.00245334	0.00313372	0.00128874	0.00222647	0.00344471	0.00357004	0.00333706	0.00218507	0.00316563	0.00290837	0.00233841	0.00229452	0.00293958	0.00347603	0.00367642	0.00269843	0.00311429	0.00263505	0.00322004	0.00301857	0.00289592	0.00349453	0.00256784	0.00246618	0.00280364	0.0029317	0.00276291	0.00306837	0.00245833
Clustering-based subsystems	Chemotaxis, response regulators	CBSS-323850.3.peg.3142	5.2819e-05	6.54658e-05	3.10052e-05	2.12923e-05	9.00278e-05	0.000136766	2.73207e-05	0.000290398	0.00057389	2.69699e-05	4.32439e-05	0.000368688	9.82344e-05	4.8576e-05	6.3888e-05	0.000330782	9.44262e-05	0.000578249	0.000739981	3.65992e-05	0.000308554	0.000192194	9.33307e-05	6.6863e-05	1.53827e-05	0.00020399	7.3778e-05	6.3393e-05	0.000168235	0.000314398	0.000311602	0.000164603	0.000208224	2.95081e-05	3.35782e-05	6.15906e-05	0.000173712	5.88337e-05	6.46037e-05	1.9207e-05	7.33392e-05	0.000456151	0.00012969	7.81516e-05	0.000160398	6.67855e-05	0.00012975
Clustering-based subsystems	Choline bitartrate degradation, putative	CBSS-344610.3.peg.2335	0	0	0	0	0	0	0	0	0	0	0	0	6.01435e-06	0	0	0	0	0	0	0	0	0	0	0	0	0	0	0	0	0	0	0	0	0	0	0	0	3.43833e-06	0	0	0	0	0	0	0	0	0
Clustering-based subsystems	Chromosome Replication	SeqA and Co-occurring Genes	5.99567e-05	2.35347e-05	2.06701e-05	4.25846e-05	9.47661e-05	8.75302e-05	1.82138e-05	0.000182078	0.000580061	8.82652e-05	0	0.000151813	8.42009e-05	1.88036e-05	0.000204441	0.000220521	9.89226e-05	0.000508859	0.000337021	3.65992e-05	0.000539969	0.000182479	4.72276e-05	3.7847e-05	1.53827e-05	5.09974e-05	5.36567e-05	2.20497e-05	0.000106254	0.000128326	0.00028852	8.97836e-05	2.90546e-05	2.12459e-05	4.19727e-05	1.53976e-05	9.88603e-05	3.20911e-05	5.38364e-05	2.30484e-05	0.000115495	0.000292538	8.4888e-05	7.47537e-05	6.46982e-05	5.98079e-05	8.24297e-05
Clustering-based subsystems	clustering of 2 heat shock proteins, phosphoenolpyruvate carboxykinase and a putative hydrolase	Rcs negative regulator IgaA	7.99422e-05	0.000128892	4.65078e-05	0.000149046	8.78166e-05	0.000191472	7.89264e-05	0.000231054	0.000521438	0.000100524	2.88292e-05	0.00030724	5.95421e-05	0.000106515	0.000347788	0.000321156	0.00015545	0.000339239	0.000438372	0.000148837	0.000594149	0.000251584	7.72508e-05	6.86292e-05	7.69136e-05	0.000176508	0.000166336	7.22742e-05	0.000173548	0.00024747	0.000239857	0.000182026	6.1741e-05	0.000116852	5.31654e-05	5.02097e-05	0.000205253	9.62733e-05	5.38364e-05	0.00013829	0.000141577	0.000406628	0.000204517	6.38804e-05	0.00011147	0.000159488	0.000100289
Clustering-based subsystems	Coenzyme B12 related Hypothetical: Clusters with cobST	Coenzyme B12 related Hypothetical: Clusters with cobST	0.00059054	9.01231e-05	0.000281114	0.00052859	6.63363e-05	0.00100892	4.14869e-05	0.00144719	0.000462814	0.000686752	0.000403609	0.00079779	0.00104706	9.43539e-05	0.000709118	0.000559195	0.000535581	0.00069544	0.000767403	0.000319226	0.000541368	0.00113554	0.000480391	0.000441248	0.000340984	0.00126459	8.04851e-05	0.000556809	0.0015301	0.00113322	0.000551715	0.000321277	0.000130746	0.000757769	0.000595773	0.000797085	0.000302606	0.000561052	0.000879028	3.45726e-05	0.000969969	0.00100729	0.000556567	0.001492	0.000794768	0.000313659	0.0014819
Clustering-based subsystems	contains Thr-tRNA-syn, pyridoxine biosyn, lipid A biosyn, 3 hypos	CBSS-1806.1.peg.1285	0	3.53021e-06	0	0	9.47661e-06	0	0	8.00808e-06	0	1.96145e-05	0	0	9.33807e-06	2.35045e-06	1.27776e-05	7.3507e-06	1.49883e-05	0	1.46531e-05	0	0	1.01377e-05	7.87126e-06	3.7847e-06	0	1.01995e-05	0	1.10249e-05	0	0	0	0	0	0	1.25918e-05	1.53976e-05	0	0	5.38364e-06	0	0	4.17912e-06	0	3.39789e-06	0	0	4.57943e-06
Clustering-based subsystems	CRISPRs and associated hypotheticals	CBSS-216592.1.peg.3534	2.14131e-05	5.13842e-05	6.20104e-05	1.41949e-05	0.000104243	0.000109413	7.74085e-05	3.03464e-05	1.85126e-05	0	5.76585e-05	1.62656e-05	2.70646e-05	0.000217003	1.27776e-05	0	5.84543e-05	0	2.93062e-05	3.04993e-05	1.10198e-05	1.7741e-05	3.3734e-05	7.19092e-05	6.04321e-05	4.95808e-05	6.70709e-05	1.10249e-05	2.65634e-05	4.27753e-05	9.23265e-05	2.49399e-05	2.90546e-05	2.83278e-05	3.14795e-05	1.53976e-05	1.76536e-05	6.189e-05	1.07673e-05	0.000115242	8.08464e-05	1.25374e-05	7.5456e-05	2.03874e-05	2.42618e-05	4.69919e-05	5.34266e-05
Clustering-based subsystems	Cytochrome biogenesis	CBSS-196164.1.peg.1690	0.000533828	0.000818538	0.000624238	0.000487357	0.000800846	0.000727595	0.000583795	0.00103802	0.000925629	0.000954857	0.000792804	0.00126149	0.00104485	0.000725506	0.000970742	0.000826954	0.000899597	0.00148032	0.00110997	0.000687252	0.00141053	0.00106609	0.000796532	0.000708369	0.000461482	0.000837208	0.000559371	0.000606368	0.000919586	0.000867031	0.00070399	0.000573618	0.000493928	0.000554753	0.000979898	0.000780661	0.000786847	0.000896106	0.000786149	0.000737548	0.00061501	0.00101401	0.000815633	0.000810964	0.000541848	0.000617109	0.000877626
Clustering-based subsystems	Cytochrome biogenesis	CBSS-196164.1.peg.461	0.000868074	0.00101309	0.0012092	0.000520525	0.0010448	0.000256208	0.000835557	0.000754867	0.000689079	0.000748025	0.000720731	0.000422003	0.000907365	0.00108489	0.00108326	0.000901336	0.000818428	0.000539699	0.000545828	0.00090278	0.000762201	0.000764215	0.00109591	0.000883784	0.000970393	0.00058647	0.00112008	0.000702284	0.000774668	0.000562905	0.000583773	0.00119303	0.00102902	0.000557875	0.000981342	0.000576129	0.00094158	0.000772479	0.000616427	0.00110056	0.000618991	0.000547464	0.000622512	0.000381357	0.000587737	0.000845285	0.000490707
Clustering-based subsystems	Degradation of Polyphenols (?)	CBSS-232721.5.peg.360	0	1.7651e-06	1.03351e-06	0	0	1.73237e-05	0	6.06928e-06	7.61073e-06	0	9.60975e-06	2.94553e-05	5.01196e-06	1.56697e-06	0	0	1.02777e-05	0	0	0	4.40791e-05	2.53443e-06	5.0601e-06	0	0	1.8011e-05	5.81281e-05	3.67496e-06	1.22979e-05	2.79227e-05	2.8852e-06	0	2.90546e-05	2.36065e-06	4.19727e-06	0	1.76536e-06	1.14611e-06	6.28091e-06	0	1.15495e-06	4.52738e-06	2.358e-06	2.26526e-06	2.02182e-06	6.97759e-06	2.21339e-05
Clustering-based subsystems	DNA metabolism	CBSS-269801.1.peg.2186	1.28479e-05	2.4864e-05	2.58377e-06	2.83897e-05	2.13224e-05	4.92358e-05	6.90606e-05	1.26443e-05	0.000117246	7.35543e-06	1.44146e-05	2.71094e-05	3.00718e-06	1.76284e-05	0.000140554	2.1002e-05	1.79859e-05	0.00013878	4.0296e-05	1.82996e-05	0.000262638	4.81542e-05	1.09635e-05	1.64905e-05	7.69136e-06	5.80804e-05	6.37173e-05	3.03184e-05	2.95149e-05	6.11924e-05	3.46224e-05	2.99279e-05	4.35819e-05	3.54098e-05	1.25918e-05	7.69882e-06	1.41229e-05	1.96426e-05	2.15346e-05	1.15242e-05	3.32048e-05	3.20399e-05	1.62702e-05	3.39789e-06	1.21309e-05	3.28943e-05	1.37383e-05
Clustering-based subsystems	DNA polymerase III epsilon cluster	CBSS-342610.3.peg.1536	0.00171976	0.00189309	0.00128878	0.0015709	0.0020152	0.0015302	0.00198272	0.001531	0.00257695	0.0012796	0.0021079	0.00153638	0.00129418	0.00210569	0.00172777	0.00189298	0.00175573	0.00227984	0.00231104	0.0021256	0.00252757	0.00180092	0.001444	0.00161518	0.00174376	0.00135302	0.00184277	0.00179895	0.00144919	0.00148062	0.00191584	0.00156414	0.00142803	0.00162649	0.00149302	0.00182513	0.00184504	0.00190409	0.00178438	0.00224222	0.00158816	0.00197993	0.00181401	0.00208178	0.0016029	0.00209966	0.00110449
Clustering-based subsystems	D-tyrosyl-tRNA(Tyr) deacylase (EC 3.1.-.-) cluster	CBSS-342610.3.peg.283	0.000686075	0.00049219	0.000258377	0.000508649	0.000476989	0.000108683	0.000447755	0.000178622	0.000143987	0.000175304	0.000278683	0.00020079	0.000164025	0.000449798	7.69495e-05	0.000297966	0.000322997	0.000127215	0.000346057	0.000423737	6.5935e-05	0.000187343	0.000228781	0.000270858	0.000423025	0.000115865	0.000550652	0.000419313	9.82846e-05	0.000102779	0.000287559	0.000405855	0.00043259	0.000444038	0.00020035	0.000259792	0.000463113	0.000381207	0.000182146	0.000533954	0.000384501	0.000288359	0.000349377	0.000321554	0.000345731	0.00048245	4.79313e-05
Clustering-based subsystems	EC699-706	EC699-706	0.000911056	0.00110001	0.000946974	0.00100642	0.000743124	0.000666324	0.000908672	0.00112997	0.00116506	0.000502866	0.000774546	0.00130125	0.000960406	0.000779175	0.00089256	0.000978343	0.000884565	0.0012336	0.00112585	0.000979639	0.000925136	0.00107336	0.000722116	0.00107485	0.000802465	0.000703339	0.000710728	0.00103652	0.00105228	0.000811914	0.000778428	0.000656751	0.000702152	0.000833074	0.000949983	0.001065	0.000921284	0.000965331	0.00101464	0.000707585	0.000869531	0.0013134	0.000958842	0.00148176	0.000758048	0.000928219	0.000696073
Clustering-based subsystems	Fage-related, replication	CBSS-205914.5.peg.1403	8.56524e-06	2.35347e-06	0	0	9.47661e-06	0.000466828	1.82138e-05	3.54041e-05	0.000123417	0	0	3.25313e-05	4.21005e-05	1.41027e-05	0.000178886	1.0501e-05	8.99297e-06	0.00013878	0	0	0.00152808	0.000162204	1.85537e-05	2.27082e-05	0	5.09974e-05	6.70709e-05	1.10249e-05	4.72238e-05	0.00013902	0.000253898	0	0.000217909	0.000169967	3.35782e-05	3.07953e-05	3.53072e-05	3.20911e-05	0.000150742	9.21935e-05	0.000181904	3.34329e-05	0.00015327	2.03874e-05	8.08728e-05	2.39232e-05	9.15885e-06
Clustering-based subsystems	Fatty acid metabolic cluster	CBSS-246196.1.peg.364	0.00147244	0.00111438	0.000956606	0.00120882	0.000986897	0.00112811	0.00111735	0.000955765	0.000670753	0.00134027	0.00117236	0.00109108	0.000851066	0.000980156	0.000594554	0.000788462	0.00108228	0.000792842	0.00112052	0.0011542	0.000876246	0.0010654	0.000869457	0.000865693	0.00108508	0.00141772	0.00105379	0.00121029	0.00104555	0.00115617	0.00131063	0.00100277	0.00108727	0.00150483	0.00103885	0.00123673	0.000925193	0.00103436	0.00138168	0.000788216	0.00159718	0.000918125	0.0012695	0.00085458	0.00134622	0.00116457	0.00163515
Clustering-based subsystems	Flagella protein?	CBSS-323098.3.peg.2823	0.000309776	5.93271e-05	6.20104e-05	0.000283897	5.52802e-05	0.000417592	1.97316e-05	0.000509314	0.000499546	0.000118668	6.72682e-05	0.000709995	0.000330037	4.07412e-05	0.000415982	0.000470445	0.000283578	0.000385499	0.000426893	0.000168356	0.000277331	0.000448594	0.000294032	0.000330278	0.000138445	0.000404438	3.57711e-05	0.000360881	0.000426364	0.000332029	0.000142337	8.51282e-05	0.000130746	0.000381717	0.000355929	0.000454231	0.000233914	0.0002199	0.000323018	3.8414e-05	0.000255436	0.000513753	0.000246804	0.000810511	0.000228331	0.000129584	0.000426164
Clustering-based subsystems	heat shock, cell division, proteases, and a methyltransferase	Heat shock Cell division Proteases and a Methyltransferase	0.000181908	0.00022784	0.000137342	0.000173177	0.000205891	4.59534e-05	0.000198183	7.22413e-05	6.0063e-05	0.000124854	0.000301266	0.000141692	0.000107089	0.000222047	7.23658e-05	4.27041e-05	0.000181943	8.24968e-05	8.01036e-05	0.000211578	9.03988e-05	6.39655e-05	7.76604e-05	0.000136825	0.000216213	7.60712e-05	0.000226485	0.000148748	6.41457e-05	6.38064e-05	0.000194472	0.000214673	0.000328916	0.00016275	4.8222e-05	5.6458e-05	0.000121265	0.000195408	0.000126336	0.000307531	0.000179195	5.07763e-05	0.000143187	4.1341e-05	0.000112594	0.000202625	3.51089e-05
Clustering-based subsystems	Hypothetical associated with RecF	Hypothetical Coupled to RecF	8.56524e-06	3.41254e-05	0.000103351	1.41949e-05	2.68504e-05	0	2.4285e-05	4.48452e-05	1.23417e-05	7.35543e-05	3.8439e-05	1.44583e-05	4.21005e-05	3.29063e-05	3.12341e-05	4.90047e-05	6.59484e-05	0	9.76873e-06	4.47324e-05	0	1.85858e-05	0.000110278	9.17338e-05	3.07654e-05	1.69991e-05	2.2357e-05	3.67496e-06	1.77089e-05	2.13876e-05	1.73112e-05	3.32532e-05	4.35819e-05	9.10537e-06	5.03673e-05	4.10604e-05	3.53072e-05	2.79433e-05	1.07673e-05	3.8414e-05	7.69965e-06	2.08956e-05	3.3012e-05	3.39789e-05	1.0783e-05	1.9936e-05	3.96884e-05
Clustering-based subsystems	Hypothetical in Lysine biosynthetic cluster	CBSS-323850.3.peg.3269	0.000341467	0.000411964	0.000389287	0.000345408	0.000452508	0.000306356	0.000368829	0.000289351	0.00075593	0.000181434	0.000269073	0.000397966	0.000153566	0.000376542	0.000478024	0.000522275	0.000265293	0.000763288	0.00106113	0.000577454	0.000491298	0.000368506	0.000229222	0.000213205	0.000276889	0.000212489	0.000425006	0.000327071	0.00021321	0.000238086	0.000829977	0.00039139	0.000348655	0.000285521	0.000137111	0.000184772	0.000520429	0.000283013	0.000179455	0.000507064	0.00022714	0.000582569	0.000234902	0.0001076	0.000298555	0.000366822	4.12148e-05
Clustering-based subsystems	Hypothetical lipase related to Phosphatidate metabolism	CBSS-316407.3.peg.1371	0	1.17674e-06	0	0	0	2.18826e-05	0	1.77021e-05	0	0	2.88292e-05	1.62656e-05	1.20287e-05	0	2.55552e-05	1.31263e-05	8.99297e-06	0	0	0	1.4693e-05	1.26722e-05	1.18069e-05	3.7847e-06	0	3.54149e-05	0	1.10249e-05	5.16511e-05	1.66348e-05	0	0	0	4.7213e-06	1.25918e-05	7.69882e-06	0	1.37533e-05	9.33164e-06	1.15242e-05	2.88737e-06	8.35823e-06	0	0	0	6.97759e-06	9.15885e-06
Clustering-based subsystems	Hypothetical protein possible functionally linked with Alanyl-tRNA synthetase	CBSS-257314.1.peg.488	0.000136901	0.00013863	0.000155715	0.000123022	0.000132673	0.000267514	0.000118997	0.000159706	0.000331512	0.000186338	6.96707e-05	0.000217237	0.000155171	0.000115279	0.000352165	0.000234622	0.000139991	0.000362369	0.000231658	0.00015392	0.00033996	0.000177772	0.000158287	0.000164256	0.000106397	0.000206823	0.000115138	0.000158023	0.0001582	0.000210549	0.000202926	0.00017857	9.29746e-05	0.000162885	0.000182861	0.000146278	0.000137934	0.000104118	0.000139436	8.06693e-05	0.000167577	0.000173433	0.000165767	7.3621e-05	0.000172843	0.000142542	0.00015738
Clustering-based subsystems	Hypothetical Related to Dihydroorate Dehydrogenase	Hypothetical Related to Dihydroorotate dehydrogenase	0.000118486	7.06042e-06	4.82303e-05	8.51692e-05	0	0.000195119	0	0.000195397	8.75674e-05	0.000152012	9.12926e-05	0.00024037	0.000188851	1.44161e-05	5.53696e-05	0.000136513	0.000103419	8.78938e-05	0.000163626	3.04993e-05	2.97534e-05	0.00014818	7.14036e-05	0.000105971	9.74239e-05	0.000116515	1.34142e-05	0.000155083	0.00018437	0.000109077	6.77061e-05	2.99279e-05	4.35819e-05	0.000125114	0.000104932	0.000202736	2.47151e-05	6.87667e-05	0.000139975	1.15242e-05	9.14334e-05	0.000155722	0.000104538	0.000244648	7.95249e-05	8.37311e-05	0.000149595
Clustering-based subsystems	Isoprenoid/cell wall biosynthesis: PREDICTED UNDECAPRENYL DIPHOSPHATE PHOSPHATASE	CBSS-83331.1.peg.3039	0.00133919	0.00146017	0.00161891	0.00147209	0.00141716	0.000952786	0.00142941	0.00148886	0.00104226	0.00113951	0.00132663	0.00109827	0.00141894	0.0013337	0.000972576	0.0013277	0.00130616	0.000946385	0.00125426	0.0011406	0.000649353	0.00148561	0.00126649	0.00132357	0.00145396	0.00100736	0.0014046	0.0011949	0.00148108	0.00113293	0.00157412	0.00130494	0.00132779	0.0012753	0.00125413	0.001029	0.00129106	0.00128842	0.00103479	0.00120927	0.00130951	0.00138402	0.00128424	0.00142933	0.00143151	0.00127773	0.00139119
Clustering-based subsystems	Lipopolysaccharide assembly cluster	Lipopolysaccharide assembly cluster	6.33216e-05	0.000149539	5.16753e-05	6.38769e-05	0.000107074	0.000214797	9.59259e-05	0.000211328	0.000637622	8.05595e-05	0.000194597	0.000318445	8.04061e-05	0.000162965	0.000218639	0.000427166	0.000137068	0.0006646	0.00059498	0.000119964	0.000560172	0.000247614	0.000114743	8.32633e-05	6.15309e-05	0.000215051	0.000197188	0.00011668	0.000178481	0.000244907	0.000206223	0.000267326	5.81091e-05	7.93179e-05	3.00805e-05	0.000143711	0.000266766	0.000111555	7.80628e-05	6.42062e-05	0.000130757	0.000384109	0.000179994	0.000123164	0.000174146	8.67215e-05	4.74595e-05
Clustering-based subsystems	LMPTP YwlE cluster	LMPTP YwlE cluster	7.75358e-05	0.000144242	0.000208424	0.000132753	0.000102663	0.000389571	0.000133568	0.000455399	0.000238107	0.000266564	9.08121e-05	0.000278095	0.000526577	0.000103073	0.000520427	0.000455573	0.000236346	0.000379331	0.000320597	0.000284062	0.000318148	0.000358618	0.000342534	0.000192073	0.000165877	0.000420277	4.39213e-05	0.000195915	0.000421676	0.000325081	0.000137336	7.0663e-05	0.000159316	0.000164181	0.000449606	0.000340801	0.00037614	0.000250263	0.000302257	7.95169e-05	0.00015583	0.000299961	0.000206327	0.00056104	0.000142122	0.000215116	0.00025997
Clustering-based subsystems	Lysine Biosynthesis	A Glutathione-dependent Thiol Reductase Associated with a Step in Lysine Biosynthesis	0.000131334	0.00024986	9.30156e-05	7.19207e-05	0.000202168	0.000132989	0.00016696	8.35369e-05	0.000161324	0.000128475	0.000243447	0.000141872	0.000123896	0.000163278	6.8999e-05	0.000102385	0.000211185	0.000289124	0.000140425	0.000185029	0.000235849	0.000113048	9.52583e-05	0.000101069	0.000179465	0.000105536	0.000235866	0.000110249	0.000104771	0.000112523	0.000185615	0.000152727	0.000164643	0.000124524	5.79224e-05	8.98196e-05	0.000148879	0.000175049	0.000113415	0.000158266	0.00018431	0.000145035	0.000216936	2.87688e-05	0.000153138	0.000147526	0.000117233
Clustering-based subsystems	Methylamine utilization	CBSS-265072.7.peg.546	6.85219e-05	7.06042e-06	1.03351e-05	2.83897e-05	9.47661e-06	0.000142237	3.64276e-05	0.000147939	0.000111075	5.88434e-05	5.76585e-05	0.000368688	8.42009e-05	9.40181e-06	5.96288e-05	0.000162766	2.69789e-05	4.62599e-05	0.000102572	2.43995e-05	7.71384e-05	8.87051e-05	6.07212e-05	5.29858e-05	4.61482e-05	0.000152992	2.68284e-05	9.92239e-05	6.78843e-05	9.98089e-05	4.61633e-05	4.98798e-05	2.90546e-05	9.91473e-05	8.39454e-05	0.000215567	5.64916e-05	2.29222e-05	0.000172276	0	0.000187679	0.000154627	6.8382e-05	0.000217465	9.70473e-05	2.39232e-05	0.000137383
Clustering-based subsystems	Molybdopterin oxidoreductase	CBSS-269799.3.peg.2220	0.000291218	0.000383616	0.000702784	0.000752328	0.000217962	0.000656477	0.000418917	0.00101661	0.000345568	0.000603145	0.000288292	0.000477125	0.00190655	0.00025855	0.00173775	0.000924088	0.0010252	0.000370079	0.000395633	0.000634386	0.000418751	0.000963083	0.00105925	0.000278986	0.000215358	0.00112194	0.000362183	0.00045202	0.00139901	0.000670146	9.23265e-05	0.000189543	0.000581091	0.000401901	0.00174606	0.000739087	0.00103803	0.00109874	0.000656804	0.00013829	0.000155918	0.000547464	0.000254664	0.000285423	0.000226444	0.000191385	0.00047626
Clustering-based subsystems	Nucleotidyl-phosphate metabolic cluster	CBSS-222523.1.peg.1311	0	0	0	0	0	0	0	0	0	1.47109e-05	0	0	0	9.40181e-06	4.2592e-06	1.0501e-05	0	0	0	0	0	0	0	0	0	0	0	0	0	7.12921e-06	0	0	0	0	0	0	0	0	0	0	5.77474e-06	0	0	0	0	1.19616e-05	0
Clustering-based subsystems	NusA-TFII Cluster	NusA-TFII Cluster	0.00169911	0.00224465	0.00237995	0.00181596	0.00197371	0.00122321	0.00233683	0.00181396	0.00108735	0.00166515	0.0021718	0.00123619	0.00191924	0.00210423	0.00106412	0.00136517	0.00203386	0.000693898	0.00136587	0.00204511	0.000694088	0.00170792	0.00186292	0.00199348	0.00187071	0.00129023	0.00241224	0.0018858	0.00182898	0.00145829	0.00176805	0.00163846	0.00228659	0.00166295	0.00197743	0.0014928	0.00220632	0.00177925	0.00139251	0.00194884	0.00152643	0.00133969	0.00174861	0.0016633	0.00187774	0.00248376	0.00158596
Clustering-based subsystems	Pigment biosynthesis	CBSS-176299.3.peg.235	8.56524e-05	3.53021e-06	1.03351e-05	0.000113559	4.7383e-06	0.000103942	0	0.000101155	8.6392e-05	5.1488e-05	8.64877e-05	8.675e-05	0.000123294	7.05136e-06	2.98144e-05	0.000194269	0.000125902	4.62599e-05	0.000168511	3.65992e-05	2.75494e-05	0.000129256	6.24079e-05	0.000109756	3.07654e-05	0.000106245	0	9.92239e-05	5.31268e-05	8.91151e-05	3.46224e-05	3.49159e-05	1.45273e-05	8.14425e-05	0.000104932	0.000161675	5.64916e-05	4.58444e-05	0.000113056	1.15242e-05	0.000106833	0.000179702	6.6024e-05	0.000292219	7.27855e-05	7.77503e-05	0.000123644
Clustering-based subsystems	Probably GTP or GMP signaling related	CBSS-176299.4.peg.1292	0.0017636	0.00167205	0.00152688	0.00136097	0.00173417	0.00156548	0.0015411	0.0015921	0.00159787	0.00183546	0.00159025	0.00154341	0.00125636	0.00170087	0.00108966	0.00155361	0.00150201	0.0018522	0.00154783	0.00163049	0.00136721	0.00142924	0.00165403	0.00175761	0.00181123	0.0016794	0.00185923	0.00174953	0.00139761	0.00158858	0.00206192	0.00195182	0.00199266	0.00156106	0.00158274	0.00166577	0.00167993	0.00147972	0.001674	0.00158205	0.00184526	0.00161391	0.00173549	0.00166712	0.00192882	0.00172794	0.00187314
Clustering-based subsystems	Probably organic hydroperoxide resistance related hypothetical protein	CBSS-269482.1.peg.1294	0.000316914	0.000378517	0.000268712	0.0002768	0.000341158	0.000279003	0.000379454	0.000231813	0.000267404	0.00023047	0.000307512	0.000198802	0.000213509	0.000333764	0.000197343	0.000150514	0.000278782	0.000331529	0.000229565	0.000337526	0.000275494	0.000212047	0.000263125	0.000243482	0.00035893	0.000178491	0.000377833	0.000244385	0.000153477	0.000210312	0.000294291	0.00036246	0.00035834	0.000270295	0.000218258	0.000269459	0.000300112	0.000284235	0.000244058	0.000341884	0.000257938	0.000211742	0.000319902	0.000186884	0.000296534	0.000338911	0.000193862
Clustering-based subsystems	Probably Pyrimidine biosynthesis-related	CBSS-306254.1.peg.1508	0	0	0	0	0	0	0	0	0	0	0	0	2.00478e-06	0	0	0	0	0	0	0	0	0	0	0	0	0	0	0	0	0	0	0	0	0	0	0	0	1.52815e-06	0	0	0	0	0	0	0	0	0
Clustering-based subsystems	Probably Ybbk-related hypothetical membrane proteins	CBSS-316057.3.peg.659	0.000342609	0.000610726	0.000744125	0.000354872	0.000663362	0.00042671	0.000452309	0.000326224	0.000185126	0.000838519	0.000518926	0.000357844	0.000451076	0.000663768	0.000238515	0.000577555	0.000521592	0.000277559	0.000234449	0.000609987	9.91779e-05	0.000197686	0.000870337	0.000734231	0.000569161	0.000212489	0.000630466	0.00042997	0.000129866	0.000456269	0.000473173	0.00067504	0.00069731	0.000485114	0.0004617	0.000538918	0.00038838	0.00045386	0.0005922	0.000875838	0.0005486	0.000309255	0.000512023	0.000462113	0.000363928	0.000442578	0.00047626
Clustering-based subsystems	Proteasome related clusters	Proteasome subunit alpha archaeal cluster	0	0	0	0	0	0	0	5.05773e-06	0	0	0	0	0	0	8.5184e-06	0	0	0	0	0	0	2.53443e-06	0	0	0	4.24979e-06	0	0	1.1806e-05	3.5646e-06	0	0	0	0	0	0	0	0	0	0	0	0	0	0	0	0	0
Clustering-based subsystems	Protein export?	CBSS-393121.3.peg.2760	3.4261e-05	0.00019573	0.000144691	0.000104096	0.000120037	0.000278091	0.000158612	0.000352332	0.000255062	0.000446229	2.88292e-05	0.000237478	0.000561941	9.95025e-05	0.000751464	0.000417415	0.000368337	9.25198e-05	0.000229565	0.000117931	0.000257128	0.000311144	0.000400768	0.000179142	3.07654e-05	0.000352732	9.38992e-05	4.77745e-05	0.000559269	0.000171695	7.21301e-05	0.000113061	8.71637e-05	0.000101154	0.000489402	0.00024123	0.000307257	0.00034689	0.000248006	7.68279e-06	4.90853e-05	0.000257016	0.000111612	0.000129686	9.56995e-05	8.37311e-05	0.000245108
Clustering-based subsystems	proteosome related	Cluster-based Subsystem Grouping Hypotheticals - perhaps Proteosome Related	0.000369733	0.000658835	0.000726899	0.000357829	0.00064125	0.000304532	0.000639	0.000527589	0.000349414	0.000806645	0.000342347	0.000272901	0.000551566	0.000722568	0.000573572	0.000507548	0.000553667	0.000316109	0.000382934	0.00044834	0.000306717	0.000444684	0.000640187	0.00062826	0.000448663	0.00032865	0.000615375	0.000403878	0.000503918	0.000382601	0.000478944	0.000585256	0.000527825	0.000369442	0.000652736	0.000515821	0.000562495	0.000511356	0.000471966	0.000587734	0.000289122	0.000486987	0.000495495	0.000446257	0.000451877	0.000493415	0.000476636
Clustering-based subsystems	Putative asociate of RNA polymerase sigma-54 factor rpoN	CBSS-316057.3.peg.1308	0.000862234	0.000674617	0.000423738	0.000709743	0.000710746	0.00105437	0.000530021	0.000837055	0.00133661	0.000874561	0.000893707	0.0012642	0.000798405	0.000739217	0.000839062	0.000905712	0.000813414	0.00148032	0.000952451	0.000823482	0.00116038	0.00105179	0.000534346	0.000782171	0.000865278	0.00108706	0.000566749	0.000970189	0.000741618	0.000928405	0.000798624	0.000566838	0.00073847	0.0010028	0.000849248	0.00127031	0.000684961	0.000716701	0.00109611	0.000553161	0.00104138	0.00104739	0.000759014	0.00104712	0.000849164	0.000771522	0.000911306
Clustering-based subsystems	Putative diaminopropionate ammonia-lyase cluster	Putative diaminopropionate ammonia-lyase cluster	0	0	0	0	0	0	4.55344e-06	0	0	7.35543e-06	0	0	0	0	7.09866e-06	5.2505e-06	2.99766e-06	0	0	0	0	6.75848e-06	1.6867e-06	0	0	8.49957e-06	0	0	5.90298e-06	7.12921e-06	0	0	0	0	0	0	0	0	0	0	2.88737e-06	4.17912e-06	0	0	0	0	0
Clustering-based subsystems	Putative GGDEF domain protein related to agglutinin secretion	CBSS-323850.3.peg.3284	1.71305e-05	9.88459e-05	4.13403e-05	7.09743e-05	0.000123196	0.00017506	4.55344e-05	0.000419792	0.00043196	4.41326e-05	0.000115317	0.000574719	9.62296e-05	2.35045e-05	5.96288e-05	0.000556553	8.09367e-05	0.000323819	0.00126017	8.53981e-05	0.000187336	0.000359889	0.000118069	3.7847e-05	0	0.000288985	4.02425e-05	0.000121274	0.000188895	0.000345767	0.000507796	0.000189543	0.000116218	5.66556e-05	5.03673e-05	7.69882e-05	0.000303642	5.95978e-05	6.46037e-05	4.60968e-05	8.08464e-05	0.000681196	0.00016506	0.00012912	0.000274967	2.39232e-05	0.000100747
Clustering-based subsystems	Putative hemin transporter	Putative hemin transporter	0.00167602	0.00181608	0.00157492	0.00166237	0.00231939	0.00107455	0.00183211	0.00067598	0.00122666	0.00100422	0.0017959	0.00108013	0.000825058	0.00206089	0.000855196	0.000894248	0.00130272	0.00159211	0.00125711	0.00199555	0.00181857	0.0008194	0.000929594	0.00123679	0.00174728	0.00118387	0.00180597	0.0012248	0.000503875	0.00102267	0.00190062	0.00152488	0.00140961	0.00160391	0.00093309	0.000924066	0.0015066	0.00158779	0.00103874	0.00211125	0.00182665	0.00109971	0.00148489	0.000724208	0.00172242	0.00161389	0.000951808
Clustering-based subsystems	Putative Isoquinoline 1-oxidoreductase subunit	CBSS-314267.3.peg.390	0.000459668	5.21687e-05	4.13403e-05	0.000620789	0.000120037	0.000732701	1.97316e-05	0.00043075	0.000590757	0.000294217	0.000158561	0.000945575	0.00027245	4.23081e-05	0.000129764	0.000633561	0.000386698	0.000755578	0.000859159	0.000248875	0.000277331	0.000489314	0.000339589	0.00060101	0.000228177	0.000730113	0.000125199	0.000442832	0.000242612	0.000540632	0.000412392	0.000266691	0.0001598	0.000568917	0.000263029	0.000649267	0.000204782	0.000171917	0.000642447	2.30484e-05	0.000503172	0.000771326	0.000351185	0.00101076	0.000509499	0.000241225	0.000544952
Clustering-based subsystems	Putrescine/GABA utilization cluster-temporal,to add to SSs	GABA and putrescine metabolism from cluters	0.000369863	6.74662e-05	0.000105073	0.000275279	2.60607e-05	0.000472663	5.23646e-05	0.000322318	0.00068332	0.000153523	0.000163366	0.000247599	0.000250097	4.72049e-05	0.000660909	0.000220463	0.000273536	0.00067231	0.000213807	0.000108781	0.000914182	0.000425016	0.000244098	0.000182549	4.23025e-05	0.000363094	7.04244e-05	0.000425403	0.000261502	0.000348567	0.00012214	4.55569e-05	0.000225833	0.000313967	0.000284715	0.000381477	0.000117489	8.48864e-05	0.000306714	3.07312e-05	0.000358433	0.000295394	0.000292577	0.000209429	0.000295744	0.000122606	0.000357784
Clustering-based subsystems	Pyruvate kinase associated cluster	CBSS-288000.5.peg.1793	0.000111348	8.23716e-05	4.13403e-05	2.83897e-05	7.58129e-05	0.000164119	8.1962e-05	9.23037e-05	8.6392e-05	1.47109e-05	5.76585e-05	0.000119281	3.60861e-05	8.46163e-05	8.5184e-05	5.2505e-05	4.49648e-05	0	6.08667e-05	6.09987e-05	8.81582e-05	7.09641e-05	6.7468e-05	6.05551e-05	4.61482e-05	0.000127494	5.36567e-05	9.92239e-05	3.54179e-05	3.02991e-05	5.77041e-05	0	2.90546e-05	5.66556e-05	4.19727e-05	0.000123181	5.8257e-05	0.000105442	0.000193811	0.00013829	9.23958e-05	5.85076e-05	9.07831e-05	6.11621e-05	9.70473e-05	0.000107654	7.32708e-05
Clustering-based subsystems	Recombination related cluster	CBSS-198094.1.peg.4426	0	2.2358e-05	4.13403e-05	0	9.47661e-06	0	0	1.26443e-05	0	3.67772e-05	0	0	1.20287e-05	2.35045e-05	1.70368e-05	0	1.79859e-05	0	0	0	0	2.53443e-06	1.34936e-05	6.30783e-06	0	4.24979e-06	0	1.10249e-05	1.77089e-05	1.06938e-05	0	0	2.90546e-05	0	2.51836e-05	0	1.76536e-05	0	3.23018e-05	1.15242e-05	0	4.17912e-06	2.358e-06	1.35916e-05	1.21309e-05	0	9.15885e-06
Clustering-based subsystems	recX and regulatory cluster	CBSS-261594.1.peg.788	0	8.23715e-06	0	0	0	0	0	0	0	0	0	8.13281e-06	0	1.56697e-06	4.2592e-06	0	0	0	0	4.5749e-06	0	2.53443e-06	0	0	0	0	0	1.10249e-05	1.08221e-05	7.12921e-06	0	0	0	0	0	0	1.05922e-05	4.58444e-06	1.07673e-05	0	0	4.17912e-06	4.716e-06	0	0	0	0
Clustering-based subsystems	Related to Menaquinone-cytochrome C reductase	CBSS-393130.3.peg.129	0	0	0	0	9.47661e-06	0	0	0	0	0	0	0	6.01435e-06	4.7009e-06	0	0	0	0	0	1.21997e-05	0	0	0	0	0	0	0	0	0	0	0	0	0	0	0	1.53976e-05	0	0	2.15346e-05	0	0	0	4.716e-06	0	0	1.19616e-05	0
Clustering-based subsystems	Ribosomal Protein L28P relates to a set of uncharacterized proteins	A Gram-positive cluster that relates ribosomal protein L28P to a set of uncharacterized proteins	0	2.0464e-05	2.54932e-05	0	2.21121e-05	1.09413e-05	9.10689e-06	1.67883e-05	4.11391e-06	4.41326e-05	9.60975e-06	1.08438e-05	1.81934e-05	7.01012e-06	1.13579e-05	2.1002e-05	1.30398e-05	0	0	0	0	3.52708e-05	1.56622e-05	7.56939e-06	0	2.83319e-06	4.47139e-06	0	3.54179e-05	0	0	0	0	8.65572e-06	1.95873e-05	2.05302e-05	3.53072e-06	4.58444e-06	1.53818e-06	0	5.77474e-06	2.468e-05	1.1004e-05	0	0	0	3.05295e-06
Clustering-based subsystems	Ribosome-related cluster	A Gammaproteobacteria Cluster Relating to Translation	0.000322338	0.000504016	0.000440274	0.000419458	0.000721802	0.000220128	0.000629134	0.000155357	0.000438131	0.000120997	0.000580429	0.000180729	0.000187547	0.000524856	0.000571016	0.000185868	0.000374257	0.000566684	0.000382557	0.000404625	0.00079526	0.000213553	0.000280858	0.000319113	0.000369185	0.000150594	0.000677097	0.00040792	0.000161545	0.000231937	0.000418675	0.00044332	0.000592229	0.000256367	0.000274362	0.000155003	0.000409482	0.000379414	0.000154331	0.000585429	0.00027969	0.000189175	0.000396464	7.07894e-05	0.00034991	0.000533287	0.000111585
Clustering-based subsystems	RP Bacterial Cell Division	RP Bacterial Cell Division	0.004442	0.00482597	0.0045774	0.00441997	0.00475948	0.00386682	0.00483896	0.00462124	0.00351642	0.00464486	0.00468008	0.00361118	0.00447646	0.00484397	0.00365483	0.00387861	0.00447504	0.00354811	0.00363344	0.00456383	0.00298139	0.00378489	0.00483542	0.00452738	0.00449602	0.00405497	0.00443851	0.00400363	0.004196	0.00432034	0.004319	0.00480971	0.00494682	0.00449684	0.00466005	0.00372637	0.00465342	0.00459515	0.00388858	0.00457323	0.00421026	0.00407541	0.00434759	0.00401242	0.00458514	0.00460173	0.00447219
Clustering-based subsystems	Shiga toxin cluster	CBSS-194948.1.peg.143	0	2.35347e-06	0	0	0	0	0	0	0	0	0	0	9.02153e-06	0	0	0	0	0	0	1.21997e-05	0	0	0	0	0	0	1.34142e-05	0	0	0	0	9.97596e-06	0	0	8.39454e-06	0	7.06145e-06	4.58444e-06	0	2.30484e-05	0	0	4.716e-06	0	0	0	0
Clustering-based subsystems	Sporulation-related Hypotheticals	Sporulation-related Hypotheticals	0	2.82417e-06	0	0	4.7383e-06	0	0	7.5866e-06	0	0	0	3.61458e-06	1.50359e-05	0	0	0	2.99766e-06	0	0	0	0	1.71979e-05	0	0	0	2.12489e-06	6.70709e-06	0	8.03461e-06	2.03692e-06	0	0	0	0	5.59636e-06	0	0	4.58444e-06	1.07673e-05	0	2.88737e-06	0	0	0	0	0	0
Clustering-based subsystems	Sulfatases and sulfatase modifying factor 1 (and a hypothetical)	Sulfatases and sulfatase modifying factor 1	0.000174037	0.000286404	0.000668039	0.000218364	0.000202777	0.000312738	0.000203387	0.000537449	0.000124446	0.0006091	9.70585e-05	0.000214538	0.000728868	0.000336884	0.000508771	0.000286477	0.000382629	9.63748e-05	0.000204853	0.000153513	9.3668e-05	0.00042599	0.000817573	0.00038471	0.000212575	0.000271278	0.000290193	0.000343294	0.000338313	0.000256855	0.000101944	0.00029438	0.000355745	0.000241124	0.000918974	0.000474632	0.000241518	0.000357503	0.000569333	0.000222161	0.000156468	0.000165782	0.00015437	0.0002618	0.000102439	0.00020178	0.00031598
Clustering-based subsystems	TenI-like tautomerase	TenI-like tautomerase	0.00260302	0.00316212	0.0030392	0.00266541	0.00325066	0.00231496	0.00322781	0.00243925	0.00178905	0.00275081	0.00352197	0.00232364	0.00275103	0.00314839	0.00215716	0.00196784	0.00281377	0.00205818	0.00223044	0.00272504	0.00212571	0.00222675	0.00244456	0.00252156	0.00315913	0.00274897	0.00314307	0.00271808	0.00303066	0.00252652	0.0027025	0.00291945	0.00298293	0.00257671	0.00290313	0.00253984	0.00323262	0.00313585	0.00244194	0.00256413	0.00258209	0.00219473	0.00279803	0.00202447	0.00289636	0.00295679	0.00275926
Clustering-based subsystems	Three hypotheticals linked to lipoprotein biosynthesis	CBSS-188.1.peg.9880	0.000344037	4.23625e-05	6.20104e-05	0.000482625	1.89532e-05	0.000782301	2.73207e-05	0.000474163	0.000364081	0.000566368	0.000158561	0.000748219	0.000333796	1.41027e-05	0.00015759	0.000645812	0.000296768	0.000578249	0.000549491	0.000182996	0.000242435	0.000443525	0.000286739	0.000492011	0.000238432	0.000658717	0	0.000341771	0.000340602	0.000581031	0.000398158	0.000244411	0.000101691	0.000704654	0.000268625	0.000739087	0.000141229	0.000194839	0.000726791	0	0.000687194	0.000674927	0.00049518	0.00108506	0.000469062	0.000287078	0.000775449
Clustering-based subsystems	TldD cluster	CBSS-354.1.peg.2917	0.00124529	0.00175701	0.00177286	0.00129543	0.0018259	0.00116199	0.00191221	0.00106332	0.00201285	0.00132422	0.00184871	0.00107497	0.00119962	0.00221612	0.00177538	0.00117492	0.0015073	0.00202233	0.00155891	0.00162452	0.00207961	0.00122053	0.00124829	0.00118915	0.0016822	0.00110904	0.0020342	0.00155821	0.00104711	0.00136711	0.00173156	0.00163265	0.00188744	0.00146229	0.00125681	0.000983909	0.00154244	0.0014724	0.000971402	0.00213767	0.00137634	0.00134742	0.00146791	0.00066934	0.00140355	0.00176345	0.000893838
Clustering-based subsystems	Translation	CBSS-243265.1.peg.198	7.28045e-05	6.61326e-05	1.03351e-05	6.38769e-05	7.10746e-05	0.000439475	0.000113836	0.000225786	0.000803754	8.70392e-05	4.32439e-05	0.000280311	0.000181433	4.93595e-05	0.000793063	0.000378911	0.000170866	0.000647638	0.000503717	6.09987e-06	0.000914641	0.000252478	0.000217247	8.52818e-05	2.30741e-05	0.000400593	6.03638e-05	0.000129542	0.000357721	0.000479142	0.000173112	0.000216146	0.000130746	0.000144	0.000118923	0.000138579	0.000218905	0.000130275	0.000150742	8.06693e-05	0.000220403	0.000430319	0.000195714	9.43644e-05	0.000152445	0.000109648	0.00028916
Clustering-based subsystems	Translation	CBSS-326442.4.peg.1852	0.00100392	0.00134891	0.00103351	0.000937808	0.00141707	0.00125278	0.00141369	0.00118852	0.00257572	0.000692636	0.00141984	0.000973227	0.000956883	0.00122606	0.0023225	0.00146576	0.00107189	0.00280853	0.00173273	0.00125318	0.00308039	0.0017921	0.000852979	0.000917494	0.000894762	0.000906763	0.00128329	0.001177	0.00123942	0.00132389	0.00143843	0.000956861	0.00134619	0.00100532	0.00110868	0.000780147	0.00153452	0.00114993	0.000675647	0.00118123	0.00117372	0.00164128	0.00134563	0.00114571	0.000816849	0.00129684	0.000871399
Clustering-based subsystems	Tricarboxylate transporter	CBSS-49338.1.peg.459	0.00394857	0.000942174	0.00187065	0.00446429	0.000677577	0.00725657	0.000678463	0.0069307	0.00730465	0.0028235	0.00243607	0.00791473	0.00562342	0.0006926	0.00886765	0.0063777	0.00467035	0.00786418	0.00646445	0.00177354	0.00939435	0.0081879	0.00425554	0.00532759	0.00206128	0.00645165	0.000623759	0.006224	0.00692114	0.00707574	0.00256322	0.00138666	0.00149631	0.00497271	0.00555621	0.00852773	0.00247151	0.00336383	0.00585817	0.000484016	0.00543114	0.00736319	0.00530315	0.00976906	0.00401377	0.00241504	0.00671206
Clustering-based subsystems	tRNA sulfuration	CBSS-89187.3.peg.2957	0.000972154	0.000868493	0.000732641	0.00100784	0.000863161	0.000932223	0.000769857	0.000897844	0.000825367	0.000705421	0.000929263	0.00121107	0.000695431	0.000942923	0.000476746	0.00106264	0.000957002	0.00101552	0.00102903	0.000831772	0.000606087	0.000844979	0.000815848	0.00107801	0.0010009	0.00075717	0.000816253	0.000991714	0.000677859	0.000769751	0.0010024	0.000776153	0.000680361	0.000978372	0.000822199	0.00106244	0.000815496	0.000923021	0.00109737	0.000875838	0.000917606	0.000862341	0.000918082	0.00116266	0.00081798	0.000918051	0.000884636
Clustering-based subsystems	tRNA-methylthiotransferase containing cluster	tRNA-methylthiotransferase containing cluster	0.000515435	6.59836e-05	3.3589e-05	0.000355594	6.188e-05	0.000613732	3.79454e-05	0.000694146	0.000641304	0.000591149	0.000297216	0.00121861	0.000429036	2.89609e-05	0.000192456	0.000750347	0.000504394	0.000589043	0.00097476	0.000190519	0.000294687	0.000663526	0.000434653	0.000486874	0.000264583	0.000569704	6.01402e-05	0.000468023	0.000471219	0.000588136	0.000258018	0.000308312	0.000128324	0.000551948	0.000386172	0.000812097	0.000323843	0.000215818	0.000759854	5.76209e-06	0.000501536	0.000902565	0.000411369	0.00130089	0.000420705	0.000313707	0.000694796
Clustering-based subsystems	Two related proteases	CBSS-257314.1.peg.676	4.28262e-06	5.88368e-06	4.13403e-05	7.09743e-06	0	2.73532e-05	0	1.09584e-05	0	1.47109e-05	2.88292e-05	1.08438e-05	7.01674e-06	2.35045e-06	4.2592e-06	1.0501e-05	2.39813e-05	0	0	0	0	4.39968e-05	2.58627e-05	1.51388e-05	0	2.54987e-05	8.94278e-06	2.93997e-05	2.13163e-05	2.85168e-05	0	0	0	1.41639e-05	2.51836e-05	0	1.05922e-05	7.64074e-06	0	0	8.66211e-06	1.98508e-05	7.74772e-06	1.24589e-05	0	1.19616e-05	9.15885e-06
Clustering-based subsystems	Type III secretion system, extended	Type III secretion systems, extended	0	5.88e-07	0	0	0	7.29419e-06	0	0	0	0	0	7.22917e-06	0	0	0	0	8.99297e-06	0	0	1.21997e-05	0	0	0	0	0	0	0	0	1.1806e-05	0	0	0	0	0	1.25918e-05	0	0	9.16889e-06	0	0	0	4.17912e-06	0	0	0	0	0
Clustering-based subsystems	Urate degradation	CBSS-205922.3.peg.1809	0.000839393	0.000710749	0.000475413	0.000780718	0.000189532	0.000503299	0.000601055	0.000649919	0.000759016	0.000353061	0.000807219	0.000650625	0.000402961	0.000390175	0.000753878	0.000635311	0.000422669	0.00106398	0.000886512	0.000744184	0.000881582	0.00070964	0.000462156	0.000579059	0.000615309	0.000420729	0.000710951	0.000639443	0.000481093	0.000374284	0.00042701	0.000588582	0.000886164	0.000495737	0.000470094	0.000531219	0.000692022	0.000488243	0.000462993	0.000230484	0.000623672	0.000735525	0.000583605	0.000754332	0.000460975	0.000861234	0.000288504
Cofactors, Vitamins, Prosthetic Groups, Pigments	Biotin	Biotin biosynthesis	0.0018225	0.00195231	0.0018724	0.00200196	0.00161937	0.00212256	0.00202863	0.00169983	0.00289111	0.00151814	0.0017285	0.00181253	0.00168191	0.0017061	0.00269021	0.00175335	0.00157864	0.00361371	0.00203671	0.00198384	0.00496136	0.00209755	0.00145496	0.00163598	0.00193953	0.00174835	0.00206801	0.00183954	0.00173826	0.00197579	0.00217431	0.00167168	0.00219441	0.00192607	0.00162252	0.00163372	0.00183776	0.00189507	0.00161859	0.00161077	0.00208731	0.00188125	0.00187596	0.00137334	0.00178678	0.00200503	0.00191692
Cofactors, Vitamins, Prosthetic Groups, Pigments	Biotin	Biotin biosynthesis in plants	0	2.35347e-06	0	0	0	0	0	0	0	2.94217e-05	0	0	1.35323e-05	0	0	0	0	0	0	0	0	0	4.21675e-06	3.02776e-05	0	0	3.35354e-06	0	0	0	1.04916e-06	2.49399e-06	0	0	0	1.92471e-05	1.58883e-05	0	7.53709e-05	0	0	0	0	0	8.08728e-06	2.99039e-06	0
Cofactors, Vitamins, Prosthetic Groups, Pigments	Biotin	Biotin synthesis & utilization	0.00819398	0.00606272	0.00662195	0.0084686	0.00611805	0.00724804	0.00644063	0.0070958	0.00618202	0.00748441	0.00746408	0.00770279	0.00624171	0.00639587	0.00461299	0.00767992	0.00704048	0.00645904	0.00820126	0.00798568	0.00731975	0.00666593	0.00635312	0.00789832	0.00632653	0.00824771	0.00646569	0.0076587	0.00546422	0.00737168	0.00741886	0.00658333	0.00652072	0.00839515	0.00669566	0.00888903	0.00634491	0.00667489	0.00779977	0.00694065	0.00916932	0.00790894	0.00792799	0.00939066	0.00842819	0.00687641	0.00871794
Cofactors, Vitamins, Prosthetic Groups, Pigments	CLO thiaminPP biosynthesis	CLO thiaminPP biosynthesis	0.000401819	0.000507298	0.000540808	0.000464797	0.000572318	0.000323767	0.000537727	0.000217348	0.000188021	0.000526295	0.000576001	0.000329261	0.000335128	0.000574833	0.000223932	0.00026969	0.000416037	0.000233279	0.000213279	0.000497723	0.000138825	0.000185106	0.000443852	0.00052251	0.000534249	0.000344389	0.000495837	0.000432111	0.000205788	0.000347052	0.000498539	0.00050631	0.000486326	0.000374562	0.000437408	0.000389714	0.000427888	0.000425383	0.000374324	0.000660507	0.000402183	0.000166764	0.000441126	0.000118178	0.000455023	0.000462013	0.000379172
Cofactors, Vitamins, Prosthetic Groups, Pigments	Coenzyme A	coA-FolK	0.00219626	0.00252046	0.00225666	0.00229054	0.00249166	0.00164642	0.00258658	0.00157117	0.00149366	0.00174615	0.00288842	0.00153284	0.0017545	0.00246651	0.00161239	0.00169108	0.00196931	0.00151308	0.00162898	0.00227775	0.00163525	0.00163523	0.00191528	0.00203666	0.00232893	0.00166694	0.00239325	0.00208379	0.00139147	0.0015468	0.00222484	0.0022272	0.00237378	0.00201434	0.00195605	0.00183014	0.00230116	0.00221141	0.00173063	0.00309803	0.00199275	0.00160539	0.00227576	0.00179773	0.00223268	0.00248246	0.00172828
Cofactors, Vitamins, Prosthetic Groups, Pigments	Coenzyme A	Coenzyme A Biosynthesis	0.00112925	0.00150155	0.00158148	0.00106985	0.00145417	0.00156765	0.00143572	0.00153041	0.00152012	0.00149344	0.00143103	0.00146115	0.00144127	0.00152372	0.00175081	0.00115108	0.00146632	0.0015632	0.00122172	0.00153814	0.00198326	0.00150763	0.00134906	0.00133472	0.00136888	0.00151037	0.00147811	0.00129467	0.00153728	0.00140941	0.00134366	0.00127065	0.0019515	0.00124932	0.00148272	0.00115893	0.00138661	0.00126583	0.00125287	0.00153985	0.00133024	0.00132976	0.00145003	0.00119761	0.00112719	0.00127055	0.00147409
Cofactors, Vitamins, Prosthetic Groups, Pigments	Coenzyme A	dcernst CoA Salvage	0.00169652	0.0019979	0.00163486	0.00167971	0.00179062	0.00102093	0.00189221	0.00092679	0.000897069	0.00125524	0.00176751	0.000975486	0.00113362	0.00183147	0.00100075	0.000781753	0.00130847	0.00093869	0.000804474	0.00171392	0.000917498	0.000968404	0.00125528	0.00128322	0.00156886	0.00103265	0.00205745	0.00132103	0.00107313	0.000977703	0.00152614	0.00165719	0.0018136	0.00146454	0.00133051	0.00073404	0.00165063	0.00165927	0.000892545	0.00214652	0.00136443	0.000826121	0.00144129	0.000485782	0.00151443	0.00182366	0.00107723
Cofactors, Vitamins, Prosthetic Groups, Pigments	Coenzyme A	Pantothenate and CoA biosynthesis in plants	2.14131e-05	3.53021e-06	2.58377e-05	0	4.7383e-06	0	0	0	0	2.94217e-05	5.76585e-06	0	9.02153e-06	9.40181e-06	0	0	1.57377e-05	0	0	1.46397e-05	0	0	2.30516e-05	5.75274e-05	0	0	1.34142e-05	1.10249e-05	1.96766e-06	0	0	2.49399e-05	0	7.08195e-06	0	3.07953e-05	0	4.58444e-06	8.61382e-05	0	0	0	0	0	0	3.38911e-05	0
Cofactors, Vitamins, Prosthetic Groups, Pigments	Coenzyme F420	Coenzyme F420 synthesis	0	5.56989e-05	0.000106796	0	1.26355e-05	1.64119e-05	4.55344e-06	0.000117171	2.46834e-05	9.56206e-05	0.000100902	2.34948e-05	0.000153366	3.29063e-05	0.00021296	0.000115511	0.000121405	2.31299e-05	5.12858e-05	2.43995e-05	5.50988e-06	0.000241616	0.000151803	2.64929e-05	3.84568e-05	0.00013741	2.01213e-05	3.85871e-05	0.00020562	0.000144961	2.8852e-05	4.98798e-05	1.45273e-05	4.13114e-05	0.00020007	5.38918e-05	6.70838e-05	0.00010315	0.000161509	5.7621e-05	2.59863e-05	0.000124677	3.144e-05	9.40084e-05	1.21309e-05	2.39232e-05	0.000114486
Cofactors, Vitamins, Prosthetic Groups, Pigments	Coenzyme F420	F420 bobik	0	3.84401e-05	3.78952e-05	0	3.15887e-06	5.47064e-06	4.55344e-06	9.56755e-05	1.23417e-05	3.67772e-05	4.32439e-05	1.98802e-05	0.000111265	2.82054e-05	0.000150492	6.3006e-05	9.44262e-05	2.31299e-05	2.19796e-05	2.43995e-05	5.50988e-06	0.000163893	0.000150678	8.83096e-06	2.30741e-05	0.000100578	6.70709e-06	2.75622e-05	0.000103302	9.50561e-05	5.77041e-06	2.99279e-05	1.45273e-05	6.25573e-05	0.000135712	6.92894e-05	5.29609e-05	0.000101622	0.000269182	1.15242e-05	2.02116e-05	5.5025e-05	2.5152e-05	5.32337e-05	2.83055e-05	2.39232e-05	6.56384e-05
Cofactors, Vitamins, Prosthetic Groups, Pigments	Coenzyme M	coenzyme M biosynthesis	0	7.06042e-06	2.06701e-05	0	9.47661e-06	0	0	8.09237e-05	0	1.47109e-05	0	1.08438e-05	4.21005e-05	9.40181e-06	1.70368e-05	2.1002e-05	8.99297e-06	0	1.46531e-05	1.21997e-05	0	1.52066e-05	6.7468e-06	0	1.53827e-05	3.39983e-05	0	1.10249e-05	4.72238e-05	3.56461e-05	0	0	0	0	3.35782e-05	1.53976e-05	2.11844e-05	2.29222e-05	1.07673e-05	0	0	1.67165e-05	9.432e-06	0	8.08728e-06	0	1.83177e-05
Cofactors, Vitamins, Prosthetic Groups, Pigments	Coenzyme M	CoenzymeM Archaea	0	0	0	0	0	0	0	0	0	0	0	0	0	0	0	0	0	0	0	0	0	0	0	0	0	0	0	0	0	0	0	0	0	0	8.39454e-06	0	0	4.58444e-06	0	0	0	0	0	0	0	0	0
Cofactors, Vitamins, Prosthetic Groups, Pigments	ergothioneine biosynthesis	ergothioneine biosynthesis	0	0	1.03351e-05	0	0	0	0	0	0	0	0	0	0	0	0	0	0	0	0	0	0	0	0	0	0	0	0	0	0	0	0	0	0	0	0	0	0	0	0	0	0	0	0	0	0	0	0
Cofactors, Vitamins, Prosthetic Groups, Pigments	Ergothioneine Cyano	Ergothioneine Cyano	0.000283774	0.000222705	0.000322109	0.000285418	0.000213224	0.000449669	0.000164383	0.000203394	0.000506104	0.000433289	0.000172975	0.000568529	0.000325106	0.0001694	0.00039791	0.000230956	0.000292093	0.000469207	0.000332747	0.000367154	0.000738325	0.000184012	0.000471359	0.000327085	0.000267659	0.00032094	0.000139891	0.000279664	0.000163126	0.000363946	0.000463034	0.000336831	0.000203382	0.000365859	0.000350752	0.000475586	0.000222856	0.000155915	0.000374291	0.000115242	0.000334634	0.000309771	0.000326544	0.000141043	0.000365407	0.000168146	0.000454251
Cofactors, Vitamins, Prosthetic Groups, Pigments	Experimental ThMP RZ	Experimental ThMP RZ	0	7.64e-08	2.29668e-06	3.74e-07	6.32e-07	0	7.01e-08	0	0	2.45181e-06	2.94426e-05	1.08438e-05	0	0	0	0	1.13754e-05	0	0	0	0	0	1.42e-07	3.7847e-06	1.23e-07	8.49957e-06	2.4e-07	0	9.84e-07	0	0	2.49399e-06	0	5.45e-08	0	1.73224e-05	5.43e-08	3.63e-07	0	0	1.56922e-06	0	0	0	2.55e-07	2.07724e-06	0
Cofactors, Vitamins, Prosthetic Groups, Pigments	Fe-S clusters	Fe-S cluster assembly	0.00132402	0.0014135	0.00170602	0.00146218	0.00134184	0.00199051	0.00128363	0.00219951	0.00166392	0.00202471	0.00166423	0.00211256	0.00224605	0.00127131	0.001975	0.00207066	0.00191702	0.00131967	0.00180256	0.00147019	0.00124607	0.00197523	0.00222082	0.00183922	0.00158906	0.0019461	0.00127789	0.00156963	0.00204504	0.00200523	0.00159494	0.00176719	0.00130375	0.00151524	0.00215767	0.0021407	0.00150684	0.00148134	0.00209093	0.00125019	0.0014823	0.0019487	0.00169001	0.00167531	0.00163078	0.00129475	0.0021468
Cofactors, Vitamins, Prosthetic Groups, Pigments	Folate and pterines	5-FCL-like protein	0.00314946	0.00315679	0.00284452	0.00288578	0.00306902	0.00224133	0.00301282	0.00145395	0.00138497	0.00328102	0.00317276	0.00235102	0.00168668	0.00322805	0.00090391	0.00137934	0.00225641	0.00145921	0.00139844	0.00314337	0.00108491	0.00125809	0.00226995	0.00276499	0.00314752	0.00231481	0.00327551	0.00294378	0.00147282	0.00218969	0.00312355	0.00330724	0.00258817	0.002902	0.00201803	0.00241753	0.00245906	0.00246566	0.00218914	0.00321045	0.00274094	0.00127936	0.0028901	0.0011987	0.00298531	0.00298772	0.00272313
Cofactors, Vitamins, Prosthetic Groups, Pigments	Folate and pterines	dephospho-tetrahydromethanopterin biosynthesis MYousef	1.42754e-06	3.37331e-06	0	3.54872e-06	3.55373e-06	1.72759e-05	0	6.17985e-06	7.02792e-06	3.67771e-06	7.20731e-06	1.7847e-05	1.81918e-05	0	2.1296e-06	0	8.61826e-06	0	4.39593e-06	2.71105e-06	0	1.03972e-05	1.99328e-05	3.36307e-06	2.17922e-05	1.97716e-05	2.2357e-06	8.91718e-06	8.6905e-06	1.44961e-05	1.28231e-06	4.98798e-06	0	8.08523e-06	2.28152e-05	1.91484e-05	2.64804e-06	1.33424e-05	3.57414e-05	0	2.40614e-06	6.07e-07	5.9e-07	3.4e-07	1.85333e-06	1.09648e-05	1.38982e-05
Cofactors, Vitamins, Prosthetic Groups, Pigments	Folate and pterines	Folate Biosynthesis	0.00407601	0.00439554	0.00437383	0.00429487	0.00408674	0.00398636	0.00440133	0.00459027	0.00388908	0.00431858	0.00435531	0.00327944	0.00513719	0.00438675	0.0058163	0.00403247	0.00427559	0.0045001	0.00345732	0.00413486	0.00417589	0.00417173	0.00456547	0.00443008	0.00385527	0.00387779	0.00431078	0.0039274	0.00474269	0.00421712	0.00414611	0.00389115	0.004351	0.00376121	0.00455246	0.00404267	0.00428068	0.00422967	0.00356818	0.00427017	0.00377992	0.00400497	0.00399698	0.00414194	0.0034075	0.00397588	0.00401524
Cofactors, Vitamins, Prosthetic Groups, Pigments	Folate and pterines	Folate biosynthesis in plants	0	2.35347e-06	0	0	0	0	0	0	0	0	0	0	3.00718e-06	0	0	0	0	0	0	6.09987e-06	0	0	0	7.56939e-06	0	0	0	0	0	0	0	0	0	0	0	5.13255e-06	0	0	5.38364e-06	0	0	0	0	0	0	5.98079e-06	0
Cofactors, Vitamins, Prosthetic Groups, Pigments	Folate and pterines	FolateExerciseMaizeClassVDC	0	3.86642e-06	0	0	0	4.03391e-06	3.03563e-06	1.12595e-05	1.3713e-06	0	0	8.31354e-06	1.2583e-05	7.83484e-06	1.03906e-05	6.56313e-06	7.49414e-06	0	4.88436e-06	0	3.67326e-06	1.7741e-05	8.85682e-06	3.7847e-06	1.02552e-05	1.48743e-05	5.58924e-06	3.67496e-06	1.47899e-05	5.94101e-06	1.28231e-05	0	0	7.08195e-06	2.93809e-06	0	4.70763e-06	7.53886e-06	1.19636e-06	0	0	9.09174e-06	1.45972e-06	0	0	0	5.59708e-06
Cofactors, Vitamins, Prosthetic Groups, Pigments	Folate and pterines	Methanopterin biosynthesis2	1.42754e-06	3.37331e-06	0	3.54872e-06	3.55373e-06	6.33465e-06	0	6.17985e-06	7.02792e-06	3.67771e-06	7.20731e-06	1.7847e-05	1.81918e-05	0	2.1296e-06	0	8.61826e-06	0	4.39593e-06	2.71105e-06	0	1.03972e-05	1.99328e-05	3.36307e-06	6.40947e-06	1.97716e-05	2.2357e-06	8.91718e-06	8.6905e-06	1.44961e-05	1.28231e-06	4.98798e-06	0	8.08523e-06	1.44206e-05	1.91484e-05	2.64804e-06	1.33424e-05	3.57414e-05	0	2.40614e-06	6.07e-07	5.9e-07	3.4e-07	1.85333e-06	1.09648e-05	1.38982e-05
Cofactors, Vitamins, Prosthetic Groups, Pigments	Folate and pterines	Molybdenum cofactor biosynthesis	0.00259473	0.00323035	0.00318001	0.00336239	0.00345467	0.00282713	0.00317687	0.00288553	0.00339125	0.00235917	0.00341596	0.00245423	0.00213282	0.00349854	0.00286756	0.00305629	0.00274452	0.00413145	0.00369736	0.00326187	0.00411489	0.00314806	0.00256666	0.00321866	0.00296434	0.00246844	0.00294457	0.00288017	0.00189857	0.00233066	0.00297567	0.00261426	0.0034075	0.00286741	0.00226506	0.00321666	0.00325069	0.00322422	0.00302402	0.00387178	0.00320865	0.00350146	0.00341199	0.00418022	0.00268661	0.00340285	0.00188065
Cofactors, Vitamins, Prosthetic Groups, Pigments	Folate and pterines	p-Aminobenzoyl-Glutamate Utilization	4.28262e-05	2.82417e-05	8.26805e-05	4.25846e-05	2.84298e-05	0.000120354	2.73207e-05	4.55196e-05	7.40503e-05	7.35543e-05	2.88292e-05	9.75938e-05	5.41292e-05	1.88036e-05	5.11104e-05	6.3006e-05	7.19437e-05	9.25198e-05	4.39593e-05	2.43995e-05	0.000363652	0.000165583	1.6867e-05	1.51388e-05	0	0.000110494	4.02425e-05	6.61492e-05	0.000106254	0.000185359	0.000126949	5.78606e-05	5.81091e-05	9.91473e-05	6.71564e-05	0.000123181	3.53072e-05	6.189e-05	0.00011844	6.91451e-05	0.000127044	4.17912e-05	3.3012e-05	4.07747e-05	6.46982e-05	0	0.000128224
Cofactors, Vitamins, Prosthetic Groups, Pigments	Folate and pterines	Pterin biosynthesis	5.66257e-05	0.000148851	0.000496083	7.09743e-05	0.00012253	9.59706e-05	0.00013205	0.000264515	1.23417e-05	0.000608749	0.000144146	2.38563e-05	0.000331214	0.000194069	0.000313761	0.000363151	0.000208337	0	2.32007e-05	0.00014233	2.20395e-05	0.000106132	0.000579579	0.000466683	0.000271761	4.79619e-05	0.000193835	0.00018821	0.00011806	0.00017728	0.000121472	0.000241834	0.000174327	0.000134557	0.00035415	0.000185872	0.00014068	0.000108724	0.000396954	0.000230484	6.99385e-05	0.00016043	0.000127325	8.44943e-05	7.63799e-05	6.61874e-05	0.000393322
Cofactors, Vitamins, Prosthetic Groups, Pigments	Folate and pterines	Pterin carbinolamine dehydratase	0.000298499	0.000362356	0.000298683	0.000359401	0.000459142	0.000288485	0.000377177	0.000124926	0.000252388	0.000215514	0.00027175	0.00028501	0.000196277	0.000456615	0.000188906	0.000110442	0.000314404	0.000232841	0.000126993	0.000386034	0.000138665	0.00011903	0.000218015	0.000283681	0.000370119	0.000276529	0.000355252	0.000288423	0.000232008	0.000219829	0.000296407	0.000376676	0.000353497	0.000339698	0.000208904	0.000264412	0.000287367	0.000337848	0.000218242	0.000510906	0.000271715	0.000127533	0.000347543	9.15454e-05	0.000350487	0.000314504	0.000314759
Cofactors, Vitamins, Prosthetic Groups, Pigments	Folate and pterines	Pterin metabolism	8.56524e-06	1.15993e-05	2.06701e-05	0	0	2.18826e-05	9.10689e-06	2.10739e-05	2.46834e-05	0	2.88292e-05	2.16875e-05	3.20765e-05	4.7009e-06	5.70733e-05	0	3.59719e-05	0	0	3.65992e-05	1.10198e-05	1.28411e-05	5.29061e-05	2.64929e-05	0	1.69991e-05	0	0	5.6767e-05	1.42584e-05	0	0	0	0	5.45645e-05	1.67974e-05	3.8838e-05	9.16889e-06	7.17818e-06	0	2.88737e-06	2.08956e-05	9.432e-06	0	4.04364e-06	5.98079e-06	6.86914e-06
Cofactors, Vitamins, Prosthetic Groups, Pigments	Folate and pterines	Pterin metabolism 3	0.0011308	0.00147478	0.00142297	0.00145585	0.00150278	0.00107104	0.00158232	0.000725541	0.000690896	0.00103771	0.0014403	0.000913748	0.000967676	0.00156959	0.000807617	0.000704619	0.00118395	0.000739387	0.000647667	0.00143604	0.000565314	0.000554018	0.00126598	0.0012227	0.00152203	0.00109097	0.00135977	0.00131161	0.000771838	0.000932801	0.00120761	0.00135186	0.00130988	0.00114984	0.00110532	0.00109715	0.00116638	0.00131118	0.000944884	0.00174054	0.0010472	0.000627818	0.00123588	0.000571191	0.00111767	0.00120963	0.00115765
Cofactors, Vitamins, Prosthetic Groups, Pigments	Folate and pterines	YgfZ	0.00638457	0.00829804	0.00711167	0.00598863	0.00809677	0.00422685	0.0079773	0.00360617	0.00337994	0.00603954	0.00759754	0.00428241	0.00418642	0.00818843	0.00298178	0.00379086	0.00548941	0.00337698	0.00330892	0.00758981	0.00250906	0.00304783	0.00597508	0.00626919	0.00791264	0.00479144	0.00853016	0.00629861	0.00339187	0.00430965	0.00639902	0.00735	0.00787849	0.00570602	0.00556246	0.0046606	0.00647101	0.00637514	0.00461517	0.0085735	0.00527659	0.00321365	0.00609581	0.00258284	0.00600944	0.00737598	0.00520713
Cofactors, Vitamins, Prosthetic Groups, Pigments	Lipoic acid	BEY LIP	0.00368161	0.00443962	0.00460885	0.00354336	0.00447221	0.00354111	0.00465389	0.0039317	0.00389459	0.00391398	0.00414866	0.00326694	0.00478345	0.00470143	0.00576945	0.00383312	0.00412105	0.00455162	0.00316961	0.00413866	0.00494544	0.00429488	0.00395978	0.00366866	0.00393874	0.0040655	0.00441317	0.00369816	0.00475826	0.00409263	0.00384595	0.00392129	0.00442195	0.00341084	0.00440606	0.00287454	0.00418004	0.00444785	0.00312025	0.00434974	0.00347614	0.00345337	0.00366812	0.00300218	0.00339426	0.00406268	0.00322384
Cofactors, Vitamins, Prosthetic Groups, Pigments	Lipoic acid	Lipoate transport	0.000720795	0.000591875	0.000725963	0.000748785	0.000589931	0.000601837	0.000612352	0.000824667	0.000548823	0.000665143	0.000658798	0.000661205	0.000897681	0.000603208	0.000514434	0.000844891	0.000629556	0.000561071	0.000805304	0.000657816	0.000391478	0.000854228	0.000763558	0.000747615	0.000574902	0.000608137	0.000625413	0.000626994	0.000744179	0.000589499	0.000787631	0.000691967	0.000628304	0.000667656	0.000788227	0.000789276	0.000706305	0.000655353	0.000730064	0.000505082	0.000653799	0.000856961	0.00063472	0.00107876	0.000705693	0.000624259	0.000720552
Cofactors, Vitamins, Prosthetic Groups, Pigments	Lipoic acid	Lipoic acid metabolism	0.000744706	0.00065119	0.000725963	0.000791057	0.000599407	0.000662014	0.000639185	0.000895626	0.000596627	0.000739678	0.000735676	0.000694188	0.00100609	0.000634822	0.000701027	0.00085728	0.000754444	0.000535628	0.000796743	0.000672218	0.000481657	0.000980879	0.000888973	0.000773393	0.000628357	0.000661775	0.000693017	0.000681987	0.00105219	0.000645212	0.000768396	0.000734231	0.000661394	0.000681171	0.000889025	0.000858162	0.00075211	0.000729762	0.000766078	0.000528131	0.000706565	0.000870273	0.000668698	0.00097918	0.00068999	0.000669206	0.000788381
Cofactors, Vitamins, Prosthetic Groups, Pigments	Methanofuran	Methanofuran	6.42393e-06	5.96213e-06	1.86031e-05	0	6.63362e-06	6.38241e-06	0	2.19169e-05	4.11391e-06	2.62344e-05	3.8439e-05	2.26733e-05	3.4783e-05	2.2486e-05	1.87405e-05	8.75084e-06	8.54332e-06	0	1.83164e-05	1.46397e-05	2.75494e-05	2.56988e-05	2.97984e-05	1.8545e-05	5.12757e-06	3.33912e-06	1.34142e-05	5.51244e-06	1.09861e-05	3.5646e-06	1.15408e-06	9.97596e-06	0	3.54098e-06	4.19727e-06	7.95545e-05	3.17765e-06	2.29222e-06	3.29598e-05	0	2.88737e-06	5.43285e-06	4.716e-06	2.03874e-05	0	1.79424e-05	2.28971e-06
Cofactors, Vitamins, Prosthetic Groups, Pigments	Methanofuran erick jmorales	Methanofuran erick jmorales	0	3.53021e-06	4.13403e-06	0	0	6.38241e-06	0	5.05773e-06	0	2.94217e-06	0	3.25313e-05	1.50359e-06	2.11541e-06	4.2592e-06	0	0	0	3.66327e-06	0	0	6.94401e-06	4.55409e-06	1.89235e-06	0	1.06245e-05	0	0	3.60738e-06	1.06938e-05	0	0	0	0	0	3.84941e-06	4.94301e-06	0	1.19636e-06	0	2.88737e-06	8.36e-07	0	0	0	0	0
Cofactors, Vitamins, Prosthetic Groups, Pigments	Molybdopterin cytosine dinucleotide	Molybdopterin cytosine dinucleotide	0.00189363	0.00213233	0.00123332	0.00212899	0.00180055	0.000723036	0.0020445	0.000173986	0.000576975	0.00106899	0.00198441	0.00046055	0.000315667	0.00197595	0.000337186	0.000298328	0.0011451	0.000786418	0.000468899	0.00227932	0.000424261	0.00024094	0.000676206	0.00120669	0.00196707	0.000490142	0.0020859	0.00156039	0.000120027	0.000436664	0.00137817	0.00178698	0.00150212	0.00159948	0.000605247	0.000782714	0.0015308	0.00122672	0.000563487	0.00220112	0.00155485	0.000207215	0.00153573	0.000102002	0.00166396	0.00196369	0.000350021
Cofactors, Vitamins, Prosthetic Groups, Pigments	mycofactocin system	mycofactocin system	0	0	0	1.41949e-05	0	0	9.10689e-06	0	0	0	0	0	0	0	8.5184e-06	1.0501e-05	0	0	0	0	0	0	6.7468e-06	0	0	0	0	0	0	0	0	3.32532e-06	0	0	0	0	7.06145e-06	0	0	0	5.77474e-06	4.17912e-06	0	2.26526e-06	0	1.19616e-05	0
Cofactors, Vitamins, Prosthetic Groups, Pigments	NAD and NADP	NAD and NADP cofactor biosynthesis global	0.00467154	0.00507913	0.00468811	0.00422431	0.0044366	0.00365173	0.00526857	0.00373295	0.00334381	0.00464946	0.00485111	0.00342127	0.00393257	0.00512022	0.00448055	0.0034072	0.00446709	0.00330681	0.00314324	0.00496412	0.00422382	0.00358953	0.00420239	0.00406033	0.00499487	0.00389038	0.00526865	0.00440317	0.00381057	0.00383623	0.0042724	0.00414538	0.00485476	0.00451747	0.00413829	0.00367765	0.00451072	0.00478429	0.00331121	0.00526365	0.00444712	0.00347319	0.00426644	0.0033719	0.00455197	0.00488615	0.0038036
Cofactors, Vitamins, Prosthetic Groups, Pigments	NAD and NADP	NAD regulation	0.00126498	0.00174527	0.00155629	0.00117519	0.0017296	0.000417531	0.00203204	0.000328193	0.000239238	0.000725453	0.00183495	0.00039745	0.000472389	0.00181917	0.000206287	0.000289753	0.000875964	0.000338468	0.000381835	0.00164032	0.000167605	0.000228606	0.000695685	0.00109661	0.00194048	0.000431583	0.00179301	0.00119704	0.000420014	0.00031811	0.00138788	0.0012329	0.00129888	0.00104657	0.000722703	0.000483798	0.00140471	0.00128644	0.000418262	0.00181806	0.000937274	0.000274148	0.0011175	0.000176976	0.00113781	0.00166123	0.000550142
Cofactors, Vitamins, Prosthetic Groups, Pigments	NAD and NADP	Niacin, NAD and NADP biosynthesis in plants	0	0	0	0	0	0	0	0	0	7.35543e-06	0	0	0	0	0	0	8.99297e-06	0	0	1.21997e-05	5.50988e-06	0	3.3734e-06	1.89235e-05	0	0	0	1.10249e-05	0	0	7.69388e-06	0	0	0	0	3.07953e-05	0	0	0	2.30484e-05	0	0	0	0	0	0	0
Cofactors, Vitamins, Prosthetic Groups, Pigments	Pyridoxine	Pyridoxin (Vitamin B6) Biosynthesis	0.00160492	0.0020085	0.00225357	0.0018442	0.00186118	0.00190577	0.00202575	0.00189411	0.00184646	0.00156475	0.00186452	0.00180077	0.00186435	0.00196929	0.0022841	0.0019339	0.00185633	0.00185441	0.00142101	0.00188934	0.00252099	0.00189737	0.00166749	0.00173456	0.00190375	0.00168187	0.0018616	0.00194419	0.00203471	0.00178213	0.00185204	0.00173719	0.00190332	0.00175157	0.00172236	0.00157315	0.00187802	0.00181091	0.00140839	0.00217546	0.0019133	0.0015843	0.00180212	0.00149111	0.0017407	0.00178077	0.00154086
Cofactors, Vitamins, Prosthetic Groups, Pigments	Pyridoxine	Pyridoxin(Vitamin B6) Degradation Pathway	0	0	0	0	0	0	0	0	0	0	0	0	0	0	0	0	0	0	0	0	0	0	0	0	0	0	0	0	0	0	0	0	0	0	0	0	2.35382e-06	0	0	0	0	0	0	0	0	0	9.15885e-06
Cofactors, Vitamins, Prosthetic Groups, Pigments	Pyridoxine	Pyridoxine (vitamin B6) biosynthesis in plants	0	8.57337e-06	9.59684e-05	4.25846e-05	1.89532e-05	3.28238e-05	0	1.51732e-05	0	2.94217e-05	5.76585e-05	4.3375e-05	5.26256e-05	4.7009e-06	0	1.0501e-05	5.57564e-05	0	0	1.21997e-05	1.10198e-05	1.52066e-05	2.19271e-05	7.00169e-05	1.53827e-05	2.54987e-05	2.68284e-05	1.10249e-05	2.95149e-05	2.13876e-05	0	1.49639e-05	2.90546e-05	7.08195e-06	2.51836e-05	0.000138579	7.06145e-06	1.83378e-05	7.35764e-05	0	8.66211e-06	8.35823e-06	4.716e-06	6.79579e-06	0	0	1.83177e-05
Cofactors, Vitamins, Prosthetic Groups, Pigments	Pyridoxine	Test Pyridoxin B6	0.00162619	0.00201993	0.00225406	0.0018591	0.00186592	0.00201336	0.00204396	0.00197167	0.00188443	0.00156917	0.00187893	0.00182878	0.00191246	0.00198856	0.00231675	0.00199516	0.00191701	0.00190423	0.00144787	0.00189979	0.00252099	0.00187074	0.00177992	0.00175755	0.00193809	0.00176903	0.00187741	0.00200483	0.00202466	0.00185579	0.0018623	0.00182531	0.00192269	0.00173623	0.00178252	0.00165528	0.00188273	0.00179181	0.00145469	0.00213858	0.00190993	0.0016022	0.00181061	0.00151263	0.00174586	0.00181266	0.0016065
Cofactors, Vitamins, Prosthetic Groups, Pigments	Quinone cofactors	Coenzyme PQQ synthesis	0.0010491	0.000963841	0.000623262	0.000943643	0.000906595	0.00159662	0.000993644	0.000849579	0.0018925	0.00106654	0.0010891	0.00191681	0.000680524	0.000819224	0.000551495	0.00151652	0.000620265	0.00244406	0.00175446	0.00110448	0.000787914	0.000970349	0.000494671	0.000893987	0.000951592	0.00149246	0.00090361	0.00134312	0.000532547	0.00142349	0.00136893	0.00116553	0.0011186	0.00110341	0.000698706	0.000960813	0.000930221	0.000878176	0.00127592	0.000782364	0.00136306	0.00126094	0.00120532	0.000825631	0.00109739	0.00109183	0.00145443
Cofactors, Vitamins, Prosthetic Groups, Pigments	Quinone cofactors	Menaquinone and Phylloquinone Biosynthesis	0.000232159	0.000292834	0.000818996	0.000377978	0.000238758	0.000304246	0.000243045	0.00046279	0.00024392	0.000767522	0.000339865	0.000202981	0.000591238	0.000325839	0.000777409	0.000548403	0.000482188	0.000148032	0.000187839	0.000344439	0.000163276	0.00035723	0.00089705	0.000678302	0.00037612	0.000314003	0.000355848	0.000269523	0.000442077	0.000479962	0.000352966	0.000512345	0.000356772	0.000220721	0.000655926	0.000744513	0.000406201	0.00033382	0.000554335	0.000304239	0.000167403	0.000237105	0.000214773	0.00025962	0.00016844	0.000240893	0.000454693
Cofactors, Vitamins, Prosthetic Groups, Pigments	Quinone cofactors	Menaquinone biosynthesis from chorismate via 1,4-dihydroxy-2-naphthoate	0.0003981	0.000349569	0.000597252	0.000456703	0.000315157	0.000489362	0.000323023	0.000576922	0.0010533	0.000667809	0.000378304	0.000514148	0.000786988	0.000339531	0.00140736	0.000667508	0.000559775	0.00100307	0.00028905	0.000435746	0.000272188	0.000535216	0.000822795	0.000670264	0.00044461	0.000599888	0.000384274	0.000398908	0.000609623	0.000682269	0.000444523	0.000573483	0.000459327	0.000329842	0.000703149	0.000693554	0.00049308	0.000456278	0.000642627	0.000277349	0.00032781	0.000393325	0.000395079	0.000332889	0.000385806	0.000337383	0.000568525
Cofactors, Vitamins, Prosthetic Groups, Pigments	Quinone cofactors	Menaquinone biosynthesis from chorismate via 1,4-dihydroxy-6-naphthoate	1.21854e-05	1.02239e-05	3.44502e-05	7.28926e-06	1.73738e-05	1.36766e-05	9.10689e-06	7.09769e-05	7.33762e-06	3.43253e-05	4.32439e-05	9.03646e-06	1.20287e-05	2.62467e-05	1.98763e-05	1.0501e-05	5.2459e-06	2.72117e-06	3.66327e-06	4.06658e-06	1.83663e-06	1.791e-05	2.89526e-05	1.00925e-05	1.41008e-05	2.12489e-06	8.94278e-06	3.39934e-05	5.41106e-05	1.3902e-05	1.53138e-05	2.07833e-05	3.3897e-05	1.61311e-05	2.86814e-05	1.53976e-05	1.00037e-05	1.87198e-05	3.31991e-05	0	7.31799e-06	1.15779e-05	1.3755e-05	8.49473e-06	1.48267e-05	1.19616e-05	2.13707e-05
Cofactors, Vitamins, Prosthetic Groups, Pigments	Quinone cofactors	Menaquinone Biosynthesis via Futalosine	4.38459e-05	2.65083e-05	5.0527e-05	4.03765e-05	3.15887e-05	2.56339e-05	3.25788e-05	9.14246e-05	2.09809e-05	0.00010224	0	8.53042e-05	9.13179e-05	4.44648e-05	0.000112112	3.80852e-05	4.48899e-05	2.31299e-05	2.89573e-05	4.53331e-05	5.49152e-05	6.81198e-05	6.98621e-05	5.28596e-05	3.97387e-05	5.24784e-05	2.2357e-05	3.98733e-05	6.42019e-05	4.05347e-05	2.59668e-05	4.49868e-05	3.29631e-05	4.65638e-05	7.8489e-05	5.73746e-05	5.963e-05	3.91079e-05	7.93189e-05	7.68279e-06	1.60249e-05	1.36617e-05	2.73977e-05	1.96952e-05	2.55905e-05	4.28623e-05	7.76976e-05
Cofactors, Vitamins, Prosthetic Groups, Pigments	Quinone cofactors	Plastoquinone Biosynthesis	1.28479e-05	1.41208e-05	4.13403e-05	0	1.89532e-05	5.47064e-06	9.10689e-06	2.78175e-05	0	2.20663e-05	0	0	2.10502e-05	2.82054e-05	1.27776e-05	1.57515e-05	3.14754e-05	0	7.32654e-06	2.56194e-05	0	2.02754e-05	6.40946e-05	4.03701e-05	2.30741e-05	4.24979e-06	0	0	5.90298e-06	2.49522e-05	5.77041e-06	2.49399e-05	1.45273e-05	1.06229e-05	3.35782e-05	3.84941e-05	1.05922e-05	2.29222e-05	6.38858e-05	1.15242e-05	2.88737e-06	1.46269e-05	7.074e-06	3.39789e-06	0	2.39232e-05	2.28971e-05
Cofactors, Vitamins, Prosthetic Groups, Pigments	Quinone cofactors	Plastoquinone biosynthesis in plants	8.56524e-06	2.35347e-06	0	0	0	0	0	0	0	0	0	0	6.01435e-06	0	0	0	0	0	0	2.43995e-06	0	0	1.18069e-05	5.42473e-05	0	0	0	0	0	0	0	0	0	0	0	0	0	1.14611e-06	6.22708e-05	0	0	0	0	0	0	3.58847e-05	0
Cofactors, Vitamins, Prosthetic Groups, Pigments	Quinone cofactors	Pyrroloquinoline Quinone biosynthesis	0.000739465	0.00106575	0.000657712	0.000801221	0.00083868	0.000336262	0.00106316	0.000545392	0.000265347	0.000382482	0.000993007	0.000284468	0.000441052	0.000831724	0.00015759	0.000514549	0.000438157	0.000346949	0.000835226	0.00103088	7.53018e-05	0.000574471	0.000348772	0.000585787	0.000868269	0.000304568	0.00100981	0.000917013	0.000539139	0.000444387	0.000507796	0.00055916	0.000886164	0.000499671	0.000360126	0.000346447	0.000705432	0.000771969	0.00023688	0.000839985	0.000441505	0.000558086	0.00053186	0.000818892	0.000544763	0.00109382	0.00022714
Cofactors, Vitamins, Prosthetic Groups, Pigments	Quinone cofactors	Quinone disambuiguation	0.000169245	0.000159683	0.000139523	0.000227118	0.000138201	9.9748e-05	0.000113077	0.000129518	7.75471e-05	0.000203255	0.000105707	0.0001585	0.00012991	0.000150194	0.000157314	0.000136163	0.000163972	0.00010794	9.26285e-05	0.000162663	5.96904e-05	9.7998e-05	0.000153648	0.000143566	0.000162031	0.000130492	0.000156499	0.000148285	8.84463e-05	0.000144248	0.000158109	0.000166266	0.000155926	0.000178819	0.000124379	0.000100598	0.00016359	0.000150828	0.000134053	0.000140211	0.00013715	0.000113234	0.00014148	4.91724e-05	0.000188857	0.000144536	0.000169068
Cofactors, Vitamins, Prosthetic Groups, Pigments	Quinone cofactors	Tocopherols and tocotrienols (vitamin E) in plants and cyanobacteria	1.28479e-05	1.41208e-05	4.13403e-05	7.09743e-06	1.89532e-05	5.47064e-06	1.36603e-05	2.78175e-05	0	3.67772e-05	0	0	3.30789e-05	2.82054e-05	2.1296e-05	1.57515e-05	4.04684e-05	0	7.32654e-06	8.53981e-06	0	2.02754e-05	6.7468e-05	5.92936e-05	3.84568e-05	4.5154e-06	0	1.10249e-05	1.1806e-05	2.49522e-05	5.77041e-06	2.49399e-05	1.45273e-05	3.54098e-06	4.617e-05	3.84941e-05	1.05922e-05	3.55294e-05	6.76544e-05	1.15242e-05	2.88737e-06	1.46269e-05	7.074e-06	3.39789e-06	0	2.39232e-05	2.28971e-05
Cofactors, Vitamins, Prosthetic Groups, Pigments	Quinone cofactors	Ubiquinone Biosynthesis	0.0043523	0.00597671	0.00592773	0.00460373	0.00614666	0.00309969	0.00577193	0.00337084	0.00386047	0.00410934	0.00538787	0.00280871	0.00323217	0.0059339	0.00427793	0.00343544	0.00422414	0.00382288	0.00318813	0.00501933	0.0049769	0.00294424	0.00441598	0.00471321	0.00582203	0.00284651	0.00592303	0.00477141	0.00283107	0.00315714	0.00473459	0.00573112	0.00514103	0.0038026	0.0035203	0.00253687	0.00451186	0.00468119	0.00302758	0.006457	0.00427192	0.00310833	0.00451488	0.00296348	0.0046487	0.00516228	0.00304622
Cofactors, Vitamins, Prosthetic Groups, Pigments	Quinone cofactors	Ubiquinone biosynthesis -- gjo	0.0018007	0.00183833	0.00194357	0.00174172	0.00201	0.00123756	0.00183002	0.00172007	0.00115342	0.00148554	0.00200604	0.00141113	0.00136377	0.00204644	0.000680279	0.00179546	0.00152594	0.00135319	0.00157468	0.00192028	0.000825932	0.00134261	0.00161633	0.00199887	0.00188322	0.00124633	0.00206232	0.00154544	0.00143102	0.00148225	0.00174457	0.00178789	0.00172362	0.00157878	0.00132191	0.00138355	0.00171071	0.00166564	0.00156682	0.00219613	0.00153142	0.00169375	0.00178872	0.00164651	0.00167885	0.00205242	0.00125176
Cofactors, Vitamins, Prosthetic Groups, Pigments	Riboflavin, FMN, FAD	Flavodoxin	0.000128479	0.000101199	0.000103351	0	9.47661e-05	0.000120354	6.37482e-05	0.000237714	0.000345568	8.82652e-05	2.88292e-05	0.00026025	0.000198474	8.93172e-05	0.000272589	0.000357034	0.000143887	0.000462599	0.00038098	4.87989e-05	0.000198356	0.000141928	0.000273245	0.000158957	7.69136e-05	0.000127494	8.04851e-05	0.000110249	0.000129866	0.000242393	0.000184653	0.000219471	0.000232437	8.49834e-05	0.000235047	7.69882e-05	0.000183598	8.252e-05	3.23018e-05	6.91451e-05	9.81706e-05	0.000397016	0.000231084	9.5141e-05	9.70473e-05	2.39232e-05	0.000164859
Cofactors, Vitamins, Prosthetic Groups, Pigments	Riboflavin, FMN, FAD	riboflavin to FAD	0.000687805	0.000488949	0.000542891	0.000619967	0.00043006	0.000550197	0.000441881	0.000693043	0.000385273	0.000543134	0.000506846	0.000489364	0.000645097	0.000474822	0.000478214	0.000517095	0.000522289	0.000361929	0.000571174	0.000475134	0.000334398	0.000702224	0.00056419	0.00052666	0.00055771	0.000527233	0.000534941	0.000479048	0.000815945	0.000536626	0.000477574	0.000511529	0.000514637	0.000485771	0.00070279	0.000596145	0.000480897	0.000508181	0.000597973	0.000449099	0.000566966	0.000607641	0.00050053	0.000799913	0.000593942	0.000453126	0.000540086
Cofactors, Vitamins, Prosthetic Groups, Pigments	Riboflavin, FMN, FAD	Riboflavin, FMN and FAD biosynthesis in plants	0	4.70695e-06	0	1.41949e-05	5.68596e-06	0	6.07126e-06	0	0	0	0	1.08438e-05	1.50359e-05	4.7009e-06	0	0	0	0	0	3.04993e-06	0	1.26722e-06	7.87126e-06	3.7847e-05	0	0	0	0	5.90298e-06	0	0	9.97596e-06	0	1.41639e-05	1.14725e-05	1.53976e-05	0	1.22252e-05	5.11446e-05	3.45726e-05	2.88737e-06	0	1.572e-06	0	0	1.79424e-05	0
Cofactors, Vitamins, Prosthetic Groups, Pigments	Riboflavin, FMN, FAD	Riboflavin, FMN and FAD metabolism Extended	0.00286916	0.00297527	0.00268214	0.00266399	0.0029881	0.00229279	0.00304388	0.00230335	0.00288426	0.00255207	0.00326702	0.00212382	0.00240345	0.00266925	0.00299061	0.00315974	0.00257429	0.00344052	0.00285844	0.00313148	0.00360589	0.00238253	0.00275322	0.00245322	0.00299649	0.00254051	0.00278654	0.00286774	0.00215933	0.00240845	0.00282036	0.00276847	0.00292869	0.00290787	0.00258086	0.00256576	0.00282388	0.00283324	0.00283191	0.00284125	0.00284933	0.00275257	0.0026637	0.00272943	0.00256846	0.00284431	0.00231217
Cofactors, Vitamins, Prosthetic Groups, Pigments	Riboflavin, FMN, FAD	Test - Riboflavin	0.00204636	0.00233863	0.0019994	0.00182963	0.00228553	0.00157467	0.00261453	0.00124421	0.00172459	0.00208084	0.00211523	0.00154821	0.00147491	0.00232706	0.00130671	0.00139657	0.00169915	0.00144276	0.00118431	0.00223363	0.00126252	0.00108662	0.00179076	0.00181592	0.00248232	0.00186517	0.00255616	0.00200503	0.00137342	0.00152891	0.00223386	0.00215745	0.00222663	0.00179588	0.00169915	0.00158512	0.00186484	0.00189748	0.00150513	0.00254035	0.00175985	0.00119477	0.00184793	0.000839185	0.00178634	0.00213501	0.00186599
Cofactors, Vitamins, Prosthetic Groups, Pigments	Test - DHFR	Test - DHFR	0.00352677	0.004175	0.00379457	0.00368495	0.00438338	0.00331982	0.00423438	0.00231389	0.00356732	0.00325201	0.00425875	0.002399	0.00288723	0.00466669	0.00422568	0.00274407	0.00338711	0.00405699	0.00245073	0.0039005	0.00414328	0.00260959	0.00326364	0.00333627	0.00425254	0.00294749	0.00391966	0.00354827	0.00291524	0.00287934	0.00366238	0.00375033	0.00401672	0.00346299	0.00328214	0.00262265	0.00371928	0.00401767	0.00297506	0.00419696	0.00327205	0.00247534	0.00370383	0.00232817	0.00341486	0.00410492	0.00278229
Cofactors, Vitamins, Prosthetic Groups, Pigments	Test - Thiamin	Test - Thiamin	0.00133183	0.000856369	0.000932537	0.00131441	0.000795262	0.00105684	0.000831344	0.000959556	0.000810099	0.00106022	0.000995041	0.0011484	0.00129569	0.000856466	0.00104254	0.00101085	0.00114	0.000872379	0.000720417	0.000887809	0.000721654	0.000812652	0.00120511	0.00106779	0.000983225	0.00128448	0.000779618	0.000957321	0.00101345	0.00120639	0.000994458	0.00101244	0.000873854	0.00118188	0.0011684	0.00107808	0.000916526	0.000949959	0.00107393	0.000893201	0.00113521	0.000703857	0.000885111	0.000624149	0.00121145	0.000824401	0.00117923
Cofactors, Vitamins, Prosthetic Groups, Pigments	Tetrapyrroles	B12 duf71	0	0	0	0	0	0	0	1.26443e-06	0	0	0	0	0	0	0	0	0	0	0	0	0	0	0	0	0	0	0	0	0	0	0	0	0	0	0	0	0	0	0	0	0	0	0	0	0	0	1.01765e-06
Cofactors, Vitamins, Prosthetic Groups, Pigments	Tetrapyrroles	Bilin Biosynthesis	0.000231261	0.000347137	0.000599434	0.000205826	0.00030799	7.6589e-05	0.000209458	0.0004906	5.55377e-05	0.000529591	0.000201805	5.42188e-05	0.000523248	0.000333764	0.000298144	0.000661563	0.000400187	0.00016191	8.79185e-05	0.000182996	0	0.00013179	0.00134599	0.000726662	0.000369185	0.000118994	0.000335354	0.000231522	0.000126914	0.000242393	0.000253898	0.00049381	0.000246964	0.000177049	0.000839454	0.000354146	0.000303642	0.000162748	0.000360704	0.000230484	2.88737e-05	0.000192239	0.000238158	0.000237853	0.000129396	0.000185404	0.000471681
Cofactors, Vitamins, Prosthetic Groups, Pigments	Tetrapyrroles	CbiZ Main	0	2.94184e-06	0	0	0	5.31434e-06	0	4.80485e-06	6.69979e-06	0	1.37282e-06	8.60615e-06	1.48927e-05	0	0	0	8.99297e-06	0	3.66327e-06	4.06658e-06	0	1.01377e-05	1.69794e-05	3.35686e-06	0	3.36148e-06	0	1.7981e-05	1.96766e-06	1.17815e-05	0	0	0	2.90542e-06	1.39909e-05	1.0685e-05	2.11844e-05	6.87666e-06	3.58909e-06	0	3.65181e-06	0	2.5807e-06	1.69895e-06	0	1.12971e-05	5.13913e-06
Cofactors, Vitamins, Prosthetic Groups, Pigments	Tetrapyrroles	Chlorophyll Biosynthesis in plants and prokaryotes	0.000748507	0.00122756	0.00347775	0.000501552	0.00106217	0.00161156	0.00100995	0.00294748	0.000126503	0.00282972	0.000724007	0.000648818	0.00253971	0.00127056	0.0020968	0.00246888	0.00186679	0.00020817	0.000530767	0.00110713	6.61186e-05	0.00140703	0.0052747	0.00341766	0.00148315	0.00232994	0.00126735	0.00141777	0.00166009	0.00250554	0.000667444	0.00243087	0.00130261	0.000732476	0.00319459	0.00245482	0.00115249	0.000909336	0.00240591	0.00096227	0.00029379	0.00121327	0.000741984	0.00147616	0.000636161	0.000612533	0.00305356
Cofactors, Vitamins, Prosthetic Groups, Pigments	Tetrapyrroles	Chlorophyll Degradation	0	7.06042e-06	1.03351e-05	1.41949e-05	2.84298e-05	4.92358e-05	2.27672e-05	1.51732e-05	0	0.000110331	0	3.79531e-05	2.70646e-05	9.40181e-06	0	2.1002e-05	4.49648e-06	6.93898e-05	2.93062e-05	1.82996e-05	0	0	1.18069e-05	1.51388e-05	7.69136e-05	5.09974e-05	1.34142e-05	1.10249e-05	0	4.63399e-05	5.19337e-05	3.99038e-05	0	4.95737e-05	2.51836e-05	6.15906e-05	3.53072e-06	1.14611e-05	6.99873e-05	0	6.64095e-05	8.35823e-06	1.4148e-05	6.79579e-06	4.04364e-05	2.9904e-05	0.000128224
Cofactors, Vitamins, Prosthetic Groups, Pigments	Tetrapyrroles	Cobalamin	0.0012895	0.0012422	0.00121346	0.00139429	0.00134593	0.000904827	0.00136228	0.00109166	0.000704081	0.00139484	0.00123465	0.00102779	0.000956275	0.00127912	0.000902849	0.00122696	0.00121615	0.00107863	0.00101512	0.00130325	0.0007378	0.000816809	0.00133826	0.00147813	0.00132039	0.00115398	0.0011768	0.00124764	0.000599547	0.00100881	0.00118616	0.00119361	0.00107938	0.00131052	0.00105549	0.00163326	0.00105872	0.00131522	0.00162772	0.00109617	0.00131166	0.00112033	0.00113253	0.00145517	0.00136388	0.00148554	0.00113285
Cofactors, Vitamins, Prosthetic Groups, Pigments	Tetrapyrroles	Cobalamin synthesis	0.000999278	0.000526993	0.00109517	0.000921483	0.000570018	0.00168936	0.000571457	0.00191327	0.00154556	0.00131638	0.000750521	0.00181783	0.00129104	0.000552983	0.0014117	0.00230683	0.00111603	0.00173089	0.00199823	0.000741744	0.00188071	0.00171253	0.00149809	0.00176116	0.000805029	0.00119332	0.000582175	0.00115433	0.0011267	0.00139029	0.000778043	0.000917788	0.000676729	0.0010728	0.00140554	0.00161518	0.000684297	0.000751161	0.0017065	0.000449443	0.00083861	0.00184295	0.00104827	0.00278584	0.000798529	0.000697955	0.0014321
Cofactors, Vitamins, Prosthetic Groups, Pigments	Tetrapyrroles	Coenzyme B12 biosynthesis	0.00271564	0.00100912	0.00224638	0.00256282	0.000900436	0.00306965	0.000782838	0.00312856	0.00166548	0.00396458	0.00162981	0.00381357	0.00261685	0.000797329	0.00179123	0.00371251	0.00279894	0.00210714	0.00236853	0.00139768	0.00142199	0.00240683	0.00421509	0.00363496	0.00213307	0.00300093	0.0010633	0.00297128	0.00205506	0.00329755	0.00173087	0.00240316	0.00144304	0.00306549	0.00347171	0.0045845	0.00144802	0.00151669	0.00489068	0.000870076	0.00236783	0.00279186	0.00218609	0.00421348	0.00245331	0.00191963	0.00450892
Cofactors, Vitamins, Prosthetic Groups, Pigments	Tetrapyrroles	Core tetrapyrrole biosynthesis in plants	3.4261e-05	2.58882e-05	2.06701e-05	2.83897e-05	9.47661e-06	6.56477e-05	2.73207e-05	7.08083e-05	1.23417e-05	0	5.76585e-05	9.21719e-05	3.30789e-05	1.41027e-05	0	3.1503e-05	3.59719e-05	9.25198e-05	0.000102572	3.65992e-05	7.71384e-05	4.05509e-05	3.87941e-05	0.000117326	3.07654e-05	3.39983e-05	1.34142e-05	2.20497e-05	2.95149e-05	4.99045e-05	5.77041e-05	1.99519e-05	0	2.47868e-05	4.617e-05	0.000200169	3.8838e-05	2.29222e-05	9.69055e-05	0	5.486e-05	8.77615e-05	5.1876e-05	7.81516e-05	2.42618e-05	1.19616e-05	1.83177e-05
Cofactors, Vitamins, Prosthetic Groups, Pigments	Tetrapyrroles	Heme and Siroheme biosynthesis in plants	4.28262e-05	0.000120027	2.06701e-05	5.67795e-05	6.63363e-05	0	0.00011839	8.59815e-05	0.000123417	0.000132398	0.000115317	5.42188e-05	0.000162387	6.11118e-05	9.37024e-05	7.3507e-05	0.000107916	4.62599e-05	4.39593e-05	8.53981e-05	8.81582e-05	8.11018e-05	0.00018891	0.000295206	0.000107679	8.49957e-05	2.68284e-05	6.61492e-05	4.13209e-05	6.41629e-05	8.07857e-05	7.98077e-05	2.90546e-05	4.24917e-05	0.000134313	7.69882e-05	4.23687e-05	0.000105442	0.000204578	4.60968e-05	3.46484e-05	6.68659e-05	4.716e-05	2.71832e-05	4.85237e-05	8.37311e-05	0.000109906
Cofactors, Vitamins, Prosthetic Groups, Pigments	Tetrapyrroles	Heme biosynthesis orphans	0	4.3147e-06	0	0	1.89532e-05	1.45884e-05	0	5.05773e-06	0	5.63916e-05	2.40244e-05	1.62656e-05	1.10263e-05	1.09688e-05	4.2592e-06	5.2505e-06	0	0	0	0	5.50988e-06	4.22405e-06	5.0601e-06	2.64929e-05	0	1.55826e-05	6.70709e-06	1.10249e-05	1.27898e-05	3.5646e-06	3.84694e-06	4.98798e-06	9.68485e-06	3.54098e-06	3.56768e-05	7.69882e-06	0	6.87666e-06	5.38364e-06	0	2.88737e-06	7.66171e-06	1.3362e-05	6.79579e-06	0	5.98079e-06	0
Cofactors, Vitamins, Prosthetic Groups, Pigments	Thiamin	ThiD ThiE fusions	0.000273625	0.000315034	0.00053275	0.000249653	0.000316101	0.000320187	0.000357265	0.000416556	0.000131855	0.000440884	0.000358421	0.000325239	0.000387861	0.000377653	0.00024165	0.000413874	0.000272048	0.00012176	0.000165712	0.000296617	0.000107917	0.000263954	0.000512567	0.0004272	0.0003149	0.000308351	0.00030788	0.000315955	0.000305046	0.000432688	0.000325761	0.000457917	0.000406101	0.0002411	0.000432126	0.000375932	0.000249544	0.000250088	0.00036264	0.00037776	0.000268606	0.000292061	0.000261278	0.00026337	0.000279803	0.000246181	0.000513131
Cofactors, Vitamins, Prosthetic Groups, Pigments	Thiamin biosynthesis	Thiamin biosynthesis	0.00204161	0.00225862	0.00199298	0.00187368	0.00210707	0.00301808	0.00220503	0.00273852	0.00327433	0.00244925	0.00225964	0.00248005	0.00258343	0.00220372	0.00431552	0.0030031	0.00233056	0.00368382	0.00264786	0.00225431	0.0048585	0.00318515	0.00243625	0.00234636	0.00208016	0.00251979	0.00222072	0.00209901	0.00248233	0.00262001	0.00193602	0.00213687	0.00293566	0.00219959	0.00234338	0.00285539	0.0023032	0.00236438	0.00311547	0.00198412	0.00256784	0.00278853	0.00228326	0.00340086	0.00194101	0.00269633	0.0019652
Cofactors, Vitamins, Prosthetic Groups, Pigments	Thiamin biosynthesis in plants	Thiamin biosynthesis in plants	0	2.36289e-06	0	0	0	0	0	0	0	0	0	0	0	0	0	0	0	0	0	0	0	0	0	0	0	0	0	0	0	0	4.62e-08	0	0	0	0	0	0	0	0	0	0	0	0	0	0	0	0
Cofactors, Vitamins, Prosthetic Groups, Pigments	Thiamin biosynthesis LDP	Thiamin biosynthesis LDP	0.000869314	0.000481648	0.000472778	0.000885155	0.000497429	0.000628124	0.00049868	0.000474353	0.000462407	0.000548523	0.000603672	0.000711776	0.000579385	0.000506932	0.000413473	0.000493883	0.000695457	0.000581602	0.00043869	0.000557607	0.000387518	0.000424329	0.000529922	0.000618867	0.000580749	0.000667844	0.0004883	0.000669517	0.000487389	0.000639965	0.000586654	0.000577242	0.000474748	0.000784585	0.000513807	0.000637718	0.000517683	0.000502245	0.000597158	0.000534911	0.000754443	0.000418709	0.000566921	0.000376227	0.000741424	0.000505241	0.00064509
Cofactors, Vitamins, Prosthetic Groups, Pigments	Thiamin Copy RZ	Thiamin Copy RZ	0.00105872	0.000873843	0.000978004	0.000917913	0.000808254	0.000699918	0.000966147	0.00061189	0.000780452	0.000824373	0.000912813	0.000877768	0.000763688	0.00101221	0.000803412	0.000739316	0.000838563	0.000705347	0.000647848	0.000860675	0.000702532	0.000559115	0.000838453	0.000890394	0.000859329	0.000899206	0.000923512	0.000803769	0.000635617	0.000893024	0.000928366	0.000875577	0.000972745	0.000867801	0.000769476	0.000678281	0.000863256	0.000852635	0.00068535	0.000991526	0.000861119	0.000560401	0.000778038	0.000415508	0.000931987	0.000983658	0.00079545
Cofactors, Vitamins, Prosthetic Groups, Pigments	Thiamine-biosynthesis	Thiamine-biosynthesis	0	0	0	0	0	0	0	0	0	0	0	0	0	0	0	0	0	0	0	0	0	0	0	7.56939e-06	0	0	0	0	0	0	0	0	0	0	0	0	0	0	7.17818e-06	0	0	0	0	0	0	0	0
DNA Metabolism	CRISPs	CRISP Cmr Cluster	0	2.58882e-05	0	0	9.47661e-06	0	0	0	0	0	0	1.08438e-05	6.01435e-06	4.7009e-06	0	0	8.99297e-06	0	0	1.21997e-05	0	0	0	0	0	0	1.34142e-05	0	0	0	0	0	0	1.41639e-05	0	0	0	9.16889e-06	0	0	5.77474e-06	0	0	0	1.61746e-05	3.58847e-05	0
DNA Metabolism	CRISPs	CRISPR-associated cluster	0	0	0	0	0	0	0	0	0	0	0	0	6.01435e-06	0	0	0	0	0	0	0	0	0	0	0	0	0	0	0	0	0	0	0	0	0	1.67891e-05	0	0	0	0	0	0	0	0	0	0	0	0
DNA Metabolism	CRISPs	CRISPRs	0.000749458	0.00125244	0.000454743	0.000709743	0.00102347	0.00042671	0.00123398	9.6097e-05	0.000376422	0.00033835	0.00109551	0.000103016	0.000189452	0.00131549	0.000268329	0.000168016	0.000472131	0.000323819	0.000175837	0.00110408	0.000396712	0.000124187	0.00033734	0.000518503	0.00132401	0.000239405	0.00089875	0.000716617	9.73992e-05	0.000171101	0.000461633	0.000613521	0.00101691	0.00058072	0.00033788	0.000123181	0.000610815	0.000749556	7.53709e-05	0.00126766	0.000381133	5.43285e-05	0.000481032	8.15494e-05	0.000493324	0.00118505	0.000157227
DNA Metabolism	DNA phosphorothioation	DNA phosphorothioation	2.56957e-05	2.35347e-06	0	1.41949e-05	1.89532e-05	1.09413e-05	9.10689e-06	5.05773e-05	0.000133702	1.47109e-05	0	4.3375e-05	4.81148e-05	0	8.5184e-06	5.2505e-05	4.49648e-05	4.62599e-05	0.000117225	4.87989e-05	3.30593e-05	7.66665e-05	1.01202e-05	2.27082e-05	3.07654e-05	2.54987e-05	0	4.40995e-05	7.67387e-05	2.85168e-05	9.23265e-05	2.99279e-05	5.81091e-05	1.41639e-05	2.51836e-05	1.53976e-05	6.3553e-05	4.58444e-05	5.38364e-05	0	1.73242e-05	6.68659e-05	5.1876e-05	2.03874e-05	0	5.98079e-05	2.74766e-05
DNA Metabolism	DNA recombination	DNA recombination, archaeal	0	2.35347e-06	0	0	0	0	0	9.6097e-05	0	1.47109e-05	0	0	6.01435e-06	0	0	0	8.99297e-06	0	0	0	0	0	0	7.56939e-06	0	0	0	0	2.36119e-05	7.12921e-06	0	0	0	0	8.39454e-06	1.53976e-05	0	0	0	0	0	4.17912e-06	0	0	0	0	0
DNA Metabolism	DNA recombination	RuvABC plus a hypothetical	0.000862138	0.00091653	0.000921691	0.000735238	0.000870511	0.00085569	0.00100135	0.000802418	0.00091267	0.00084302	0.000901097	0.000649443	0.000873231	0.00108773	0.00109466	0.00108178	0.000819903	0.000837304	0.000778377	0.00088084	0.00099777	0.000799424	0.000875984	0.000777634	0.000909174	0.000893708	0.00101017	0.000981097	0.000884041	0.000994059	0.00088914	0.000887088	0.000793674	0.000751568	0.000967383	0.000689026	0.000862318	0.000848201	0.000924539	0.000912894	0.00072862	0.000775045	0.000833732	0.000764789	0.000794118	0.000674908	0.000891137
DNA Metabolism	DNA repair	2-phosphoglycolate salvage	0.000607665	0.000721048	0.000611147	0.000630993	0.000667522	0.000416927	0.000685262	0.00041997	0.000568586	0.000508068	0.000864477	0.000454211	0.00039677	0.000708915	0.000317026	0.000712485	0.000604038	0.000655348	0.000818841	0.000682338	0.000621436	0.000508175	0.000402786	0.000553004	0.000639879	0.000311019	0.000871549	0.000599259	0.000319841	0.000316965	0.000713744	0.000599759	0.000732014	0.000539934	0.00038169	0.000554637	0.000705683	0.000618933	0.000531459	0.000608889	0.000541665	0.000575843	0.000685907	0.000693122	0.000540211	0.000710898	0.000409524
DNA Metabolism	DNA repair	ATP-dependent Nuclease	0	4.70695e-06	0	0	1.89532e-05	0	9.10689e-06	1.01155e-05	0	1.47109e-05	0	0	6.01435e-06	0	0	0	0	0	0	0	0	0	6.7468e-06	0	0	0	0	0	0	0	0	0	0	0	0	1.53976e-05	7.06145e-06	0	0	0	0	0	0	0	0	0	0
DNA Metabolism	DNA repair	DNA repair and recombination eukaryotic	8.56524e-06	0	0	0	0	0	0	0	0	2.94217e-05	0	0	1.20287e-05	9.40181e-06	0	0	0	0	0	2.43995e-05	0	0	1.6867e-05	6.81245e-05	0	0	0	1.10249e-05	0	0	0	9.97596e-06	0	0	8.39454e-06	1.53976e-05	7.06145e-06	4.58444e-06	3.23018e-05	0	0	4.17912e-06	4.716e-06	0	8.08728e-06	0	0
DNA Metabolism	DNA repair	DNA Repair Base Excision	0.00469851	0.00440244	0.00517614	0.00531459	0.00426899	0.00520258	0.00420998	0.00607082	0.00534396	0.00551345	0.00450697	0.00495433	0.00617014	0.00406113	0.00599669	0.00564236	0.00525077	0.00486114	0.00466823	0.00518285	0.00523806	0.00542201	0.00533359	0.00493234	0.0051249	0.00559573	0.00454562	0.00497064	0.00640446	0.00519321	0.00517798	0.00515049	0.00472137	0.00496495	0.00536911	0.00500827	0.00473364	0.00479674	0.00503268	0.00442625	0.00531661	0.00546987	0.00483257	0.005421	0.00544707	0.00425476	0.00585957
DNA Metabolism	DNA repair	DNA repair, bacterial	0.00641821	0.00645378	0.00547604	0.00688684	0.00680824	0.00588329	0.00662464	0.00570095	0.00593702	0.00657261	0.00697359	0.0064546	0.00550051	0.00671084	0.00513913	0.00630589	0.00608538	0.00705656	0.00715812	0.00634692	0.00563447	0.00514313	0.00584152	0.00616198	0.00673846	0.00590162	0.00605298	0.00663255	0.0051756	0.00610355	0.00622783	0.006704	0.00587522	0.00649097	0.00552606	0.00616523	0.00593017	0.00622856	0.00642926	0.00595725	0.00632161	0.00643769	0.00638787	0.00617142	0.00661215	0.00671021	0.00571931
DNA Metabolism	DNA repair	DNA repair, bacterial DinG and relatives	0.000271233	8.82552e-05	0.000113686	0.000347774	4.7383e-05	0.000614535	4.0981e-05	0.000214954	0.00110664	0.000250085	0.00018739	0.000289167	0.000272651	5.64109e-05	0.000839062	0.000241523	0.0002563	0.00111024	0.000476225	0.000146397	0.00161715	0.000337079	0.00013606	0.000111649	4.61482e-05	0.000494392	8.04851e-05	0.000178235	0.00032122	0.000612874	0.000323143	0.000139663	0.000145273	0.000391278	5.68031e-05	0.000200169	9.17988e-05	0.000166186	0.000328402	4.60968e-05	0.000630409	0.00031413	0.000287676	0.000135916	0.00047041	0.000113635	0.00048084
DNA Metabolism	DNA repair	DNA repair, bacterial MutL-MutS system	0.00119271	0.00108691	0.00116717	0.00110459	0.00106928	0.0015409	0.0012651	0.0012485	0.00169493	0.00162187	0.00112434	0.00145017	0.00127724	0.000991107	0.00154065	0.00132535	0.0014119	0.00163066	0.00125699	0.00125657	0.00145277	0.000999555	0.00146279	0.00131578	0.00133503	0.00136607	0.00112992	0.00124489	0.00113288	0.00126913	0.00132873	0.00131333	0.0014721	0.00140919	0.00143871	0.0013011	0.0013312	0.00127056	0.00147942	0.00108327	0.00144078	0.00118392	0.00116519	0.00109227	0.00136864	0.0010905	0.00140371
DNA Metabolism	DNA repair	DNA repair, bacterial photolyase	0.000696639	0.000752484	0.000950674	0.000714002	0.000622297	0.000775919	0.000617826	0.0013139	0.000956277	0.00110054	0.000780312	0.000889188	0.00128733	0.000610082	0.00135617	0.0010529	0.00078879	0.00130299	0.00088407	0.000797863	0.000994403	0.000978318	0.00119443	0.000692095	0.000658893	0.000945152	0.000668026	0.000564473	0.00143381	0.00113814	0.000632821	0.000824125	0.000789316	0.000648032	0.00120428	0.000767316	0.000944116	0.000824168	0.000920602	0.000531649	0.000661208	0.0010204	0.000721732	0.000858364	0.000720307	0.000618414	0.000910653
DNA Metabolism	DNA repair	DNA repair, bacterial RecBCD pathway	0.00210705	0.00275866	0.00226338	0.00190313	0.00267714	0.0012546	0.00319045	0.00104948	0.00300331	0.00127249	0.00258022	0.00111871	0.0010755	0.00267403	0.00255211	0.0015384	0.00184805	0.00305315	0.00152392	0.00336713	0.00366775	0.00116584	0.00160967	0.00165013	0.0023151	0.0010667	0.00256881	0.00206349	0.00077329	0.00157555	0.00234279	0.00234435	0.00208709	0.00151093	0.00128436	0.00253291	0.00210078	0.00195123	0.0022692	0.00316915	0.00179883	0.00140558	0.00207457	0.000900442	0.00155815	0.00272126	0.000691493
DNA Metabolism	DNA repair	DNA repair, bacterial RecFOR pathway	0.00208435	0.00266595	0.00242618	0.00198516	0.00249822	0.00253806	0.00283532	0.00208211	0.00246429	0.00236164	0.00185736	0.00192867	0.00225998	0.00264919	0.00295257	0.00209296	0.00224027	0.00299803	0.00175313	0.00253039	0.00318167	0.00170788	0.00227173	0.00199315	0.002227	0.00219951	0.0029194	0.0022014	0.00214575	0.00212531	0.00248293	0.00224867	0.00276651	0.00194462	0.00231154	0.00205608	0.00248089	0.0022738	0.00182966	0.00244044	0.00207898	0.00193367	0.00218054	0.00141962	0.00192164	0.00267018	0.00192979
DNA Metabolism	DNA repair	DNA repair, bacterial UmuCD system	0.00119849	0.00148014	0.00170995	0.000816403	0.00147733	0.00094451	0.00147226	0.00146358	0.000951062	0.00112665	0.00113567	0.000733485	0.00174197	0.00147841	0.00158809	0.00113329	0.00133172	0.000842315	0.00100474	0.00119032	0.00174449	0.00162601	0.00145526	0.00135623	0.00100483	0.000971901	0.00146902	0.00106118	0.00200548	0.00126204	0.00123338	0.000980704	0.00139694	0.00097059	0.0015326	0.000985978	0.00152512	0.0015084	0.000928866	0.00173073	0.00126095	0.00135863	0.00125679	0.000878273	0.000680496	0.00110501	0.00113295
DNA Metabolism	DNA repair	DNA repair, bacterial UvrD and related helicases	0.00207279	0.00248409	0.00198433	0.00188792	0.00201378	0.00241255	0.00226762	0.00223046	0.00244366	0.00210365	0.00207571	0.00246153	0.00218321	0.00214361	0.00299848	0.00208095	0.00205939	0.00198918	0.00211005	0.00206176	0.00241333	0.00197432	0.00245921	0.00196047	0.00261506	0.00209939	0.00252186	0.00233727	0.0025796	0.0021352	0.00218121	0.00248401	0.00174327	0.00205377	0.00226653	0.00190161	0.00235146	0.0021226	0.0021714	0.00182082	0.00220595	0.00219195	0.00232971	0.00202854	0.00225635	0.00205739	0.00208975
DNA Metabolism	DNA repair	DNA repair, UvrABC system	0.00652671	0.00656854	0.00735857	0.00614638	0.00695583	0.00474852	0.00703962	0.00675207	0.00425789	0.00638451	0.00616946	0.00491222	0.00713603	0.00680691	0.00724064	0.00570205	0.00656487	0.00360827	0.00443989	0.00602667	0.00411037	0.00638043	0.00650054	0.00560892	0.00686069	0.0058902	0.00665343	0.00586523	0.00766207	0.00586734	0.00588581	0.00711286	0.00717648	0.00617546	0.00718573	0.0052044	0.00661658	0.00683082	0.00507139	0.00677622	0.00567079	0.00502539	0.00581955	0.00504927	0.00630808	0.00602864	0.00568765
DNA Metabolism	DNA repair	Nonhomologous End-Joining in Bacteria	0.000546272	4.58927e-05	2.06701e-05	0.000657696	2.36915e-05	0.000279003	4.55344e-05	1.51732e-05	0.000139873	0.00033835	8.64877e-05	0.000150005	0.000131313	9.40181e-06	3.40736e-05	0	0.000179859	0.00016191	0	0.000134197	0.000308554	3.46372e-05	0.000131281	0.000112279	7.53753e-05	0.000240214	4.02425e-05	0.000148836	3.54179e-05	0.000238116	0.000357765	0.000229447	2.90546e-05	0.000599605	8.39454e-05	0.000269459	4.51933e-05	0.000103456	0.000385827	0	0.000675548	2.08956e-05	0.000258594	1.69895e-05	0.000528369	0.000125597	0.000364828
DNA Metabolism	DNA repair	RecA and RecX	0.00032671	0.000539722	0.000382992	0.00029816	0.000420856	0.000112679	0.000484384	0.000104906	0.000192359	0.00012759	0.000417063	5.30096e-05	0.000157217	0.000509944	0.00020655	8.61631e-05	0.000278216	0.000292979	0.000130436	0.000454006	0.000241333	0.000124954	0.000162116	0.000318675	0.000284344	9.90144e-05	0.000499858	0.000222777	0.000117019	0.000104423	0.000280317	0.000219557	0.000552908	0.000205154	0.000194003	8.16075e-05	0.000434453	0.000316614	5.82891e-05	0.000581223	0.000172938	0.000151827	0.00032747	3.62171e-05	0.000218489	0.000296699	4.89344e-05
DNA Metabolism	DNA repair	Uracil-DNA glycosylase	0.00106209	0.00086749	0.000682114	0.000794913	0.000886063	0.000793243	0.000869708	0.000538167	0.000472071	0.000787031	0.00093695	0.000509656	0.000589406	0.000895522	0.000302403	0.000663313	0.000759906	0.000578249	0.000827899	0.000756384	0.000396712	0.0006674	0.000651066	0.000855341	0.00103064	0.000624718	0.000798143	0.000926089	0.000535203	0.00069391	0.000825168	0.000852944	0.00100723	0.00107292	0.000812872	0.000662099	0.000748514	0.000715052	0.000893684	0.00107175	0.000727617	0.000647763	0.000787572	0.000846075	0.000958342	0.000741618	0.000700652
DNA Metabolism	DNA replication	DNA Helicase of Unknown Function	0	0	0	0	0	0	0	5.05773e-06	0	0	0	0	0	0	0	0	0	0	0	0	0	0	6.7468e-06	0	0	0	0	0	0	7.12921e-06	0	0	0	0	8.39454e-06	0	7.06145e-06	1.37533e-05	0	0	0	0	9.432e-06	6.79579e-06	0	0	0
DNA Metabolism	DNA replication	DNA replication, archaeal	8.56524e-06	1.86317e-05	0.000124021	2.12923e-05	2.84298e-05	8.20596e-05	2.12494e-05	0.000307679	8.6392e-05	0.000102976	0	4.3375e-05	7.51794e-05	2.5855e-05	0.000126356	4.2004e-05	8.09367e-05	9.25198e-05	4.39593e-05	3.04993e-05	0.000104688	4.22405e-05	5.14443e-05	6.43398e-05	2.30741e-05	4.24979e-05	1.34142e-05	3.85871e-05	0.000129641	3.56461e-05	1.15408e-05	3.99038e-05	1.45273e-05	3.18688e-05	0.000104092	3.84941e-05	4.23687e-05	3.66756e-05	0.000129207	0	3.46484e-05	5.18907e-05	1.60344e-05	2.23437e-05	4.04364e-06	3.58847e-05	3.81619e-05
DNA Metabolism	DNA replication	DNA topoisomerases, Type I, ATP-independent	0.0013426	0.00150799	0.00158127	0.00148336	0.00185899	0.00119625	0.00157853	0.00136562	0.00110458	0.00158387	0.00172975	0.00103196	0.00130592	0.00165158	0.000878105	0.00122424	0.00138717	0.000462599	0.00103793	0.00149447	0.000738325	0.000834503	0.00136141	0.00153406	0.00196386	0.00103128	0.00168795	0.00136616	0.00119417	0.00113796	0.00184076	0.00172002	0.00161737	0.0013078	0.00136887	0.00141915	0.00137404	0.00139463	0.00103545	0.00144052	0.00124927	0.00117224	0.00135181	0.00110318	0.00170372	0.00164472	0.0014181
DNA Metabolism	DNA replication	DNA topoisomerases, Type II, ATP-dependent	0.00243227	0.00294366	0.00302473	0.0028139	0.00266048	0.0025535	0.00284158	0.00299157	0.00223901	0.00313464	0.00277241	0.00241539	0.00332107	0.00279524	0.00294067	0.00254105	0.00287738	0.00205997	0.00219825	0.00267987	0.00234791	0.00298521	0.00303557	0.0026524	0.00310449	0.00271178	0.00307871	0.00295384	0.00353054	0.00278348	0.00247514	0.00289648	0.00308608	0.00264995	0.00343073	0.00254035	0.00295527	0.00271231	0.00236873	0.00258142	0.00247563	0.00261623	0.00257885	0.00238573	0.00259952	0.00290977	0.00286934
DNA Metabolism	DNA replication	DNA-replication	0.0147624	0.0149867	0.0149714	0.0151613	0.0150319	0.0121913	0.015499	0.0111194	0.0104936	0.0128999	0.014561	0.0123961	0.0110689	0.0148709	0.00951848	0.0119729	0.0127096	0.0110511	0.0125952	0.0145826	0.00974449	0.00971134	0.013853	0.0134216	0.0156212	0.0120152	0.0148262	0.0139465	0.00979894	0.0116476	0.0148997	0.0159238	0.014673	0.0133759	0.0127697	0.0130893	0.013875	0.0132008	0.0127978	0.0162617	0.0130586	0.0114283	0.0136005	0.0116801	0.0147012	0.0141485	0.0123574
DNA Metabolism	DNA replication	Plasmid replication	0.00153461	0.000263732	0.000347947	0.00200308	0.000239284	0.0016383	0.000160433	0.00152285	0.00147895	0.0011982	0.000970585	0.00257483	0.0013615	0.000139983	0.000642027	0.00205488	0.00161405	0.00134815	0.00201089	0.000912186	0.000491574	0.00177523	0.00163218	0.00241451	0.000883225	0.00148132	0.000201917	0.00196782	0.0011103	0.00132526	0.000661481	0.000809216	0.000525403	0.00161403	0.00172664	0.00324634	0.000899449	0.000951092	0.0024343	0.00019207	0.00199517	0.00211901	0.00165688	0.00319006	0.00175745	0.000890141	0.00160119
DNA Metabolism	DNA structural proteins, bacterial	DNA structural proteins, bacterial	0.000548175	0.000626024	0.000475413	0.000354872	0.000625456	0.000492358	0.000728551	0.000667621	0.000654111	0.000529591	0.000807219	0.000466281	0.000469119	0.000693383	0.000728323	0.000399038	0.000508103	0.000231299	0.000439593	0.000573388	0.000650166	0.000420715	0.000458782	0.000492011	0.000615309	0.000630385	0.000697537	0.000374846	0.000746727	0.000506174	0.000542418	0.000498798	0.0006392	0.000524064	0.000587618	0.000554315	0.000688491	0.000641822	0.000323018	0.000783645	0.000612122	0.000631047	0.000664956	0.000536867	0.00053376	0.000639945	0.000686914
DNA Metabolism	DNA uptake, competence	Competence in Streptococci	0	2.35347e-06	0	0	0	0	0	0	0	0	0	0	0	0	0	0	0	0	0	0	0	0	0	0	0	0	0	0	0	0	0	0	0	0	0	0	0	0	0	0	0	0	0	0	0	0	0
DNA Metabolism	DNA uptake, competence	DNA processing cluster	0.00118214	0.00143261	0.00144096	0.00129351	0.00147867	0.00112088	0.00150344	0.0012871	0.00106036	0.00118514	0.00116038	0.00100382	0.00150423	0.00159372	0.00132254	0.00124498	0.00121304	0.000871228	0.000961871	0.00135458	0.00107994	0.00118183	0.00129829	0.00119739	0.00145879	0.00108407	0.00139329	0.00119043	0.00136586	0.00115812	0.00125727	0.00120698	0.00147767	0.00111762	0.0011459	0.000962261	0.00156659	0.00142088	0.00102549	0.00163067	0.00107659	0.00109089	0.00135576	0.00111478	0.00119991	0.0011974	0.00121809
DNA Metabolism	DNA uptake, competence	Gram Positive Competence	0	0	0	0	9.47661e-06	0	0	0	0	0	0	0	0	0	0	0	0	0	0	0	0	0	0	0	0	0	0	0	0	0	0	0	0	0	0	0	0	0	0	0	0	0	0	0	0	0	0
DNA Metabolism	DNA uptake, competence	Late competence	0	0	0	0	0	0	0	0	0	0	0	1.08438e-05	0	0	0	0	0	0	0	0	0	0	0	0	0	0	0	0	0	0	0	0	0	0	0	0	0	0	0	0	0	0	0	0	0	0	0
DNA Metabolism	DNA uptake, competence	Natural DNA Transformation in Vibrio	0	0	0	0	0	1.09413e-05	0	0	1.23417e-05	0	0	0	0	0	0	1.0501e-05	0	4.62599e-05	0	0	1.10198e-05	0	3.3734e-06	0	0	0	0	0	0	1.42584e-05	0	0	2.90546e-05	0	0	0	0	0	0	0	0	8.35823e-06	0	0	0	0	0
DNA Metabolism	Nucleoid-associated proteins in Bacteria	Nucleoid-associated proteins in Bacteria	0	4.70695e-06	0	0	9.47661e-06	0	9.10689e-06	1.01155e-05	3.70252e-05	0	0	1.08438e-05	0	4.7009e-06	0	0	8.99297e-06	0	1.46531e-05	0	2.20395e-05	1.52066e-05	1.34936e-05	0	0	8.49957e-06	1.34142e-05	0	0	7.12921e-06	0	9.97596e-06	0	0	0	3.07953e-05	7.06145e-06	4.58444e-06	1.07673e-05	0	5.77474e-06	2.08956e-05	4.716e-06	0	8.08728e-06	3.58847e-05	9.15885e-06
DNA Metabolism	Restriction-Modification System	Restriction-Modification System	0.00301925	0.0043204	0.00292161	0.00227828	0.00538153	0.00152084	0.00448211	0.00102166	0.00299904	0.00181434	0.00347873	0.00179826	0.00142741	0.00540761	0.00296866	0.00136688	0.00298975	0.00282185	0.00109898	0.00317803	0.00296432	0.00129509	0.00199649	0.00248276	0.00306116	0.00194215	0.00383645	0.00213343	0.00103892	0.00133316	0.00339877	0.00297355	0.00361729	0.0025318	0.00180762	0.00117279	0.00390439	0.00413609	0.00086856	0.00496308	0.00284983	0.00123493	0.00395374	0.000747537	0.00246392	0.00347683	0.00141962
DNA Metabolism	Type I Restriction-Modification	Type I Restriction-Modification	0.00203424	0.00293182	0.00197032	0.0016537	0.00400979	0.00107225	0.00325875	0.000880046	0.00217214	0.00139263	0.00231595	0.0014115	0.00109662	0.00389039	0.00157164	0.000995845	0.00208228	0.00222047	0.000879185	0.00221425	0.00222599	0.0010011	0.00142076	0.00169554	0.00215358	0.00164467	0.00273649	0.00140555	0.000873641	0.00105869	0.00240049	0.00218402	0.00262944	0.00177403	0.00128157	0.000952088	0.00257449	0.00300189	0.000606557	0.00356482	0.0019432	0.00100508	0.00267256	0.000652396	0.00177381	0.00235324	0.00118149
DNA Metabolism	YcfH	YcfH	0.000676654	0.000956401	0.000558093	0.000631672	0.000996623	0.000525181	0.000807477	0.000445081	0.00057389	0.000581079	0.000807219	0.000650625	0.000608452	0.000843812	0.000498326	0.000509299	0.000707447	0.000855808	0.000674042	0.00100038	0.000600577	0.000397906	0.000556611	0.00074937	0.000794774	0.000446227	0.000985942	0.000518169	0.00057554	0.00044914	0.000787661	0.000829667	0.000624673	0.000743605	0.000612802	0.000415736	0.000819128	0.000797693	0.000484527	0.000948825	0.00072473	0.000580897	0.000694038	0.000496092	0.000632156	0.000843291	0.000549531
Dormancy and Sporulation	Bacillus biofilm matrix protein component TasA and homologs	Bacillus biofilm matrix protein component TasA and homologs	0	0	0	0	0	0	0	0	0	0	0	0	0	0	0	0	0	0	0	0	0	0	0	0	0	0	0	0	0	0	0	0	0	0	0	0	0	0	0	0	0	0	0	0	0	0	0
Dormancy and Sporulation	Exosporium	Exosporium	0	0	0	1.41949e-05	0	1.09413e-05	0	5.05773e-06	0	1.47109e-05	0	1.08438e-05	0	0	0	0	0	0	0	0	0	5.06886e-06	1.01202e-05	7.56939e-06	0	0	0	0	0	7.12921e-06	0	9.97596e-06	0	0	1.67891e-05	0	0	0	0	0	0	4.17912e-06	0	0	0	0	0
Dormancy and Sporulation	F1453 mlsummers	F1453 mlsummers	3.5974e-05	0.000101199	0.000248042	0.000113559	0.000180056	6.56477e-05	9.41045e-05	0.000184607	1.23417e-05	0.000264795	0.000115317	3.25313e-05	0.000174416	9.16677e-05	8.5184e-05	0.000136513	0.000220328	4.62599e-05	7.32654e-05	0.000109798	0	6.33608e-05	0.000481384	0.000310345	9.22963e-05	4.24979e-05	0.00016097	7.71741e-05	3.93532e-05	0.000142584	0.00013849	0.000249399	8.71637e-05	5.66556e-05	0.000310598	0.000200169	9.88603e-05	9.62733e-05	0.000269182	0.000115242	5.19727e-05	8.35823e-05	8.21932e-05	0.000108733	6.672e-05	8.37311e-05	0.000174018
Dormancy and Sporulation	Persister Cells	Persister Cells	0.000368305	0.000630731	0.000640774	0.000482625	0.000758129	0.000279003	0.000546413	0.000391974	0.000654111	0.000500169	0.000691902	0.000439172	0.000381911	0.000604066	0.000651657	0.000372786	0.000454145	0.000601379	0.000300388	0.000597787	0.000738325	0.000238236	0.000644319	0.000507149	0.000430716	0.000437728	0.000590224	0.00040792	0.000271537	0.000342202	0.000369306	0.000613521	0.00069731	0.000393048	0.000629591	0.000461929	0.000515486	0.000559302	0.000333786	0.000760596	0.000461979	0.000325971	0.000575352	0.000234455	0.000473106	0.000406694	0.000380092
Dormancy and Sporulation	Spore Core Dehydration	Spore Core Dehydration	1.71305e-05	2.35347e-05	4.13403e-05	1.41949e-05	3.79064e-05	5.47064e-05	0	5.05773e-05	0.000234493	4.41326e-05	2.88292e-05	2.16875e-05	6.61579e-05	1.41027e-05	0.00026407	6.3006e-05	6.29508e-05	0.00018504	4.39593e-05	0	0.000451811	0.000101377	2.69872e-05	2.27082e-05	0	6.79966e-05	4.02425e-05	2.20497e-05	8.85447e-05	6.41629e-05	3.46224e-05	0	5.81091e-05	2.83278e-05	2.51836e-05	3.07953e-05	3.53072e-05	1.37533e-05	1.07673e-05	0	1.73242e-05	5.43285e-05	3.7728e-05	6.79579e-06	8.08728e-06	0	3.66354e-05
Dormancy and Sporulation	Spore DNA protection	Dipicolinate Synthesis	0	0	0	0	0	0	0	5.05773e-06	0	0	0	0	0	0	0	0	0	0	0	0	0	0	0	0	0	0	0	0	0	0	0	0	0	0	0	0	0	0	0	0	0	0	0	0	0	0	0
Dormancy and Sporulation	Spore germination	Spore germination	0	2.35347e-06	0	0	0	0	0	0	0	0	0	0	0	0	0	0	0	0	0	0	0	0	0	0	0	0	0	0	0	0	0	0	0	0	8.39454e-06	0	0	0	0	0	0	0	0	0	0	0	0
Dormancy and Sporulation	Spore pigment biosynthetic cluster in Actinomycetes	Spore pigment biosynthetic cluster in Actinomycetes	0	2.35347e-06	0	0	0	0	0	0	0	0	0	0	0	0	0	0	0	0	0	0	0	0	0	0	0	0	0	1.10249e-05	0	0	0	0	0	0	0	0	0	4.58444e-06	0	0	0	4.17912e-06	0	0	0	0	0
Dormancy and Sporulation	Sporulation Cluster	Sporulation Cluster	1.71305e-06	2.35347e-06	0	0	4.7383e-06	0	0	4.63626e-06	0	1.47109e-05	0	0	3.67544e-06	3.29063e-06	0	2.62525e-06	0	0	4.88436e-06	0	0	7.14468e-06	3.65451e-06	0	0	3.54149e-06	1.34142e-05	0	9.51035e-06	5.34691e-06	0	0	0	0	4.19727e-06	0	3.53072e-06	0	5.38364e-06	0	0	7.66171e-06	0	3.39789e-06	0	0	0
Dormancy and Sporulation	Sporulation draft	Sporulation draft	0	0	0	0	9.47661e-06	0	0	0	0	0	0	0	0	0	0	0	0	0	0	0	0	0	0	0	0	0	0	0	0	0	0	0	0	0	0	0	0	0	0	0	0	0	0	0	0	0	0
Dormancy and Sporulation	Sporulation gene orphans	Sporulation gene orphans	4.28262e-06	6.58972e-05	4.13403e-05	4.25846e-05	3.79064e-05	9.84715e-05	3.87043e-05	0.000308522	0.000354824	0.000117687	2.88292e-05	0.000162656	0.000120287	3.99577e-05	0.000434438	0.000336032	0.000107916	0.000431759	0.000454246	4.87989e-05	0.000517929	0.000370027	9.44552e-05	0.000105971	6.15309e-05	0.000127494	4.02425e-05	2.20497e-05	0.000259731	0.000266157	0.000161571	7.98077e-05	8.71637e-05	6.60982e-05	8.39454e-05	0.000107784	0.000120045	0.000137533	0.000193811	0	0.000103945	0.000533186	9.90361e-05	0.000514215	5.12194e-05	7.17695e-05	0.000137383
Dormancy and Sporulation	Sporulation-associated proteins with broader functions	Sporulation-associated proteins with broader functions	0.000115631	0.000163331	0.000168806	0.000115925	9.79249e-05	0.000142237	0.000173031	0.000222877	9.25629e-05	0.000187318	7.6878e-05	8.56656e-05	0.000201882	0.000160027	0.000194787	0.000138263	0.000155878	6.16799e-05	0.000122109	0.00014233	0.00015795	0.000157473	0.000192762	0.000151388	9.74239e-05	0.000146476	0.000134701	0.000166843	0.000232577	0.000130702	0.000115408	0.000130353	0.000135588	0.00010741	0.000217978	0.000169374	0.00017024	0.000198187	0.000182685	0.000123623	0.000125504	0.000135125	0.000155667	0.000111451	0.000121377	0.000153108	0.000158448
Fatty Acids, Lipids, and Isoprenoids	Alkane synthesis in bacteria 2	Alkane synthesis in bacteria 2	8.56524e-06	8.23715e-06	2.06701e-05	1.41949e-05	0	0	4.55344e-06	1.51732e-05	1.23417e-05	4.41326e-05	0	2.71094e-05	2.40574e-05	1.41027e-05	4.54314e-05	3.85037e-05	7.49414e-06	0	7.32654e-06	0	1.10198e-05	2.36547e-05	2.24893e-05	1.89235e-05	0	4.24979e-06	1.34142e-05	1.65373e-05	6.09975e-05	9.50561e-06	0	9.97596e-06	0	3.54098e-06	7.27527e-05	3.84941e-05	7.06145e-06	1.60456e-05	5.38364e-06	0	0	1.18408e-05	2.358e-06	0	8.08728e-06	1.19616e-05	1.83177e-05
Fatty Acids, Lipids, and Isoprenoids	Betaine lipids in bactera	Betaine lipids in bactera	2.56957e-05	7.06042e-06	2.06701e-05	0	0	6.56477e-05	9.10689e-06	5.05773e-06	0	4.41326e-05	5.76585e-05	4.3375e-05	4.21005e-05	4.7009e-06	8.5184e-06	1.0501e-05	2.69789e-05	4.62599e-05	0	7.31984e-05	0	1.01377e-05	1.34936e-05	2.27082e-05	1.53827e-05	0.000101995	2.68284e-05	1.10249e-05	2.36119e-05	4.99045e-05	5.77041e-05	2.99279e-05	5.81091e-05	4.24917e-05	3.35782e-05	0.000123181	1.41229e-05	4.58444e-05	9.69055e-05	2.30484e-05	6.35221e-05	1.25374e-05	7.074e-05	1.35916e-05	8.08728e-06	2.39232e-05	0.000128224
Fatty Acids, Lipids, and Isoprenoids	Cholesterol catabolic operon in Mycobacteria	Cholesterol catabolic operon in Mycobacteria	0	2.35347e-06	0	0	0	0	0	0	0	0	0	0	0	0	0	0	0	0	0	0	0	0	0	0	0	8.49957e-06	0	0	0	1.42584e-05	0	0	0	0	8.39454e-06	0	0	0	0	0	0	2.08956e-06	9.432e-06	0	0	0	0
Fatty Acids, Lipids, and Isoprenoids	Fatty acids	Acetyl-CoA carboxylase complexes in plants	0	2.35347e-06	0	0	0	0	0	0	0	3.23639e-05	0	0	0	0	0	0	2.24824e-06	0	0	0	0	0	3.3734e-06	2.27082e-05	0	0	0	0	0	0	0	2.49399e-06	0	0	0	0	9.88603e-06	0	1.83044e-05	0	1.44368e-06	0	1.572e-06	0	0	1.79424e-05	0
Fatty Acids, Lipids, and Isoprenoids	Fatty acids	Acyl-CoA thioesterase II	0.000728045	0.000797043	0.000409957	0.000600916	0.000729699	0.000390239	0.000795335	0.000354041	0.000392878	0.000652181	0.000980194	0.000227719	0.000277663	0.000753712	0.000227157	0.000266025	0.000532084	0.00020046	0.000485994	0.000729951	0.00065384	0.000395371	0.000343524	0.00039487	0.00071786	0.000476543	0.000800379	0.000661492	0.000342373	0.000383789	0.000921342	0.000758173	0.000745734	0.000823867	0.000428122	0.000359278	0.000688491	0.00059827	0.000396595	0.00109096	0.000796914	0.000351046	0.000576138	0.000405482	0.000749421	0.000773515	0.000337351
Fatty Acids, Lipids, and Isoprenoids	Fatty acids	Carnitine Metabolism in Microorganisms	0	0	0	0	0	0	0	1.01155e-05	1.23417e-05	0	0	1.08438e-05	0	0	0	0	8.99297e-06	0	0	0	0	0	0	7.56939e-06	0	1.69991e-05	0	0	2.95149e-06	7.12921e-06	0	0	0	0	0	0	0	4.58444e-06	0	0	0	0	0	0	0	0	0
Fatty Acids, Lipids, and Isoprenoids	Fatty acids	Cyclopropane and cyclopropene fatty acids biosynthesis in plants	0	0	0	0	0	0	0	0	0	0	0	0	0	0	0	0	0	0	0	0	0	0	0	7.56939e-06	0	0	0	0	0	0	0	0	0	0	0	0	0	0	0	0	0	0	0	0	0	0	0
Fatty Acids, Lipids, and Isoprenoids	Fatty acids	Fatty Acid Biosynthesis FASI	0	0	0	0	0	0	0	0	0	1.47109e-05	2.88292e-05	0	0	4.7009e-06	0	0	2.69789e-05	0	0	0	0	0	3.3734e-06	5.29858e-05	0	0	0	1.10249e-05	0	0	0	7.98077e-06	0	0	0	3.07953e-05	7.06145e-06	0	1.07673e-05	0	0	0	0	0	0	0	0
Fatty Acids, Lipids, and Isoprenoids	Fatty acids	Fatty Acid Biosynthesis FASII	0.00994075	0.00968305	0.0120108	0.0101565	0.00958449	0.0117829	0.00999676	0.00984479	0.00820793	0.0106317	0.0106452	0.0105973	0.0109522	0.0099962	0.0101171	0.00827905	0.0100522	0.0081641	0.00821197	0.0101439	0.009223	0.010689	0.00943748	0.00907771	0.010091	0.0124833	0.00956714	0.010267	0.0122733	0.0109838	0.0103397	0.00937613	0.00990283	0.0105195	0.0107101	0.0104569	0.00897414	0.0102687	0.010879	0.00967645	0.0103627	0.00850059	0.00974792	0.00862134	0.0101421	0.0100216	0.0120933
Fatty Acids, Lipids, and Isoprenoids	Fatty acids	Fatty acid biosynthesis in plants (mitochondrial)	0	0	0	0	0	0	0	0	0	2.94217e-06	0	0	0	0	0	0	2.24824e-06	0	0	0	0	0	1.46181e-05	5.29858e-05	7.69136e-06	0	0	3.67496e-06	0	0	0	2.49399e-06	0	0	0	0	0	2.29222e-06	1.65098e-05	0	1.44368e-06	0	1.572e-06	0	0	1.19616e-05	0
Fatty Acids, Lipids, and Isoprenoids	Fatty acids	Fatty acid biosynthesis in plants (plastidial)	8.56524e-06	4.70695e-06	0	0	0	0	0	0	0	0	5.76585e-05	0	2.00478e-06	6.26787e-06	0	0	1.34895e-05	0	0	6.09987e-06	0	0	8.71461e-06	6.24475e-05	7.69136e-06	0	0	3.67496e-06	0	0	5.77041e-06	4.98798e-06	1.45273e-05	0	6.99545e-06	3.38748e-05	0	1.22252e-05	5.74255e-05	0	0	0	0	0	0	0	0
Fatty Acids, Lipids, and Isoprenoids	Fatty acids	Fatty acid degradation regulons	0.00338707	0.00386372	0.00293395	0.00344115	0.00423736	0.00231215	0.00419036	0.00125542	0.00246633	0.00305193	0.00350106	0.00252298	0.00105434	0.00394276	0.000833623	0.00190944	0.00265974	0.00228424	0.00249101	0.00383556	0.00188266	0.00137513	0.00156474	0.00252114	0.00335331	0.00192494	0.00422942	0.00299944	0.000736808	0.00208753	0.00375195	0.00372633	0.003591	0.00320499	0.0013952	0.00157883	0.00323594	0.00294705	0.00216979	0.0046781	0.00340219	0.00183513	0.00334402	0.00130937	0.00352211	0.00367133	0.00232834
Fatty Acids, Lipids, and Isoprenoids	Fatty acids	Mycobacterial FadD proteins (fatty acid CoA- and AMP- ligases)	0	2.68204e-06	2.06701e-05	0	0	1.09413e-05	0	1.62296e-05	0	0	0	0	0	0	3.54933e-06	0	8.99297e-06	0	0	0	0	4.22405e-06	2.24893e-06	0	0	0	0	0	1.8641e-06	8.91151e-06	0	0	0	0	2.79818e-06	0	0	0	0	0	4.81228e-06	5.2239e-06	1.572e-06	1.69895e-06	0	0	7.90992e-06
Fatty Acids, Lipids, and Isoprenoids	Fatty acids	Mycobacterial FadE proteins Acyl-CoA dehydrogenase	3.81867e-05	6.23519e-05	2.06701e-05	6.62427e-05	9.47661e-06	8.20596e-05	9.10689e-06	0.000113247	9.05059e-05	0.000106654	0.00013838	7.95209e-05	7.22724e-05	5.87613e-05	1.91664e-05	0.000126012	6.29508e-05	0.00013878	7.32654e-05	9.75979e-05	0.000110198	0.000116415	5.93156e-05	0.000132717	4.23025e-05	0.00013571	2.01213e-05	3.76683e-05	5.31268e-05	9.26797e-05	0.000125025	0.000113061	0	7.43605e-05	3.078e-05	9.23859e-05	7.55575e-05	6.51755e-05	9.69055e-05	4.60968e-05	0.000118451	0.000145573	9.27481e-05	0.00017669	5.6611e-05	2.39232e-05	0.000137383
Fatty Acids, Lipids, and Isoprenoids	Fatty acids	Mycobacterial gene cluster associated with resistance against FAS-II antibiotics	0.000189515	0.000406009	0.000248362	0.00022844	0.000420425	7.29419e-06	0.000382025	5.05773e-06	0	8.26288e-05	0.000234642	0	3.11292e-05	0.000383562	0	1.0501e-05	0.000103743	0	2.19796e-05	0.000246716	5.50988e-06	5.06886e-06	0.000134665	0.000113584	0.000324099	6.54e-07	0.000360355	0.000189561	1.96766e-06	4.96499e-06	0.00020235	0.000249716	0.000178272	0.000144258	7.20764e-05	1.00677e-05	0.000204878	0.000257619	1.25744e-05	0.000246619	0.000140854	1.47876e-06	0.000173214	0	0.000213156	0.000336872	0
Fatty Acids, Lipids, and Isoprenoids	Fatty acids	Phospholipid and Fatty acid biosynthesis related cluster	0.000145609	0.000251822	0.000248042	0.000127754	0.000312728	0.000109413	0.000245886	0.000136559	0.000135759	0.000161819	0.000259463	9.75938e-05	0.000108258	0.000230344	9.37024e-05	7.3507e-05	0.000179859	0.00018504	0.000263756	0.000182996	9.91779e-05	9.12395e-05	8.77084e-05	0.000174096	0.000199975	0.000246488	0.000281698	0.000110249	0.000212507	0.000242393	0.000207735	0.000229447	0.000290546	0.000106229	0.000134313	0.000138579	0.000346011	0.000261313	0.000258415	4.60968e-05	0.000115495	0.000167165	0.000207504	0.000183486	0.000105135	0.000203347	0.000128224
Fatty Acids, Lipids, and Isoprenoids	Fatty acids	Polyunsaturated Fatty Acids synthesis	1.14203e-05	7.84491e-06	6.89004e-06	7.09743e-05	0	0.000299062	0	6.74365e-06	1.23417e-05	0.000237826	3.8439e-05	2.8013e-05	2.00478e-06	4.7009e-06	0	0	0.000106417	4.62599e-05	0	1.21997e-05	0	1.18273e-05	5.17254e-05	2.27082e-05	8.71688e-05	0.000179199	0	3.49121e-05	2.95149e-05	0.000135455	0.000107714	1.86218e-05	0	0.000125114	1.95873e-05	0.000159109	7.06145e-06	0	0.000122029	0	0.000177092	0	4.4016e-05	0	4.85237e-05	5.58207e-05	0.000128224
Fatty Acids, Lipids, and Isoprenoids	Fatty acids	Putative oxidase COG2907	0.00240655	0.00272736	0.00169896	0.00204832	0.00206116	0.00217932	0.00266505	0.00229607	0.00166757	0.00214419	0.00276472	0.00207206	0.0019166	0.0024459	0.00128215	0.00184888	0.00198963	0.00162681	0.00256429	0.0027364	0.00109804	0.00185726	0.00194186	0.00218226	0.0027612	0.00228327	0.00257843	0.00226047	0.00192049	0.00224727	0.00183364	0.00220757	0.00229725	0.00239626	0.00180376	0.00237124	0.00232675	0.00231783	0.0020989	0.00176051	0.00217077	0.00247768	0.00236851	0.0020692	0.00220271	0.00263892	0.00246133
Fatty Acids, Lipids, and Isoprenoids	Fatty acids	Unsaturated Fatty Acid biosynthesis in plants	0	0	0	0	0	0	0	0	0	0	0	0	0	0	0	0	1.34895e-05	0	0	1.82996e-05	0	0	4.21675e-06	9.46174e-06	0	0	0	0	0	0	5.77041e-06	4.98798e-06	0	0	4.19727e-06	1.07784e-05	0	5.34852e-06	1.07673e-05	0	0	0	0	0	0	0	0
Fatty Acids, Lipids, and Isoprenoids	Fatty acids	Unsaturated Fatty Acid Metabolism	5.71016e-05	0.000127344	7.4068e-05	2.60239e-05	3.79064e-05	1.45884e-05	0.000139422	7.23398e-05	0.000104905	4.65844e-05	0.000115317	6.59662e-05	4.83654e-05	4.90034e-05	2.62651e-05	9.11087e-05	6.05527e-05	9.25198e-05	0.000117225	9.35313e-05	4.04058e-05	6.08263e-05	6.20464e-05	6.77461e-05	9.99877e-05	7.64961e-05	5.92459e-05	6.98242e-05	0.000109531	4.71716e-05	0.000137913	9.14463e-05	0.000125903	3.09245e-05	4.82686e-05	6.03074e-05	6.473e-05	4.27554e-05	3.58909e-05	5.37796e-05	3.20498e-05	0.000129344	4.9911e-05	2.43516e-05	5.12194e-05	0.000108053	3.28886e-05
Fatty Acids, Lipids, and Isoprenoids	Fatty acids	Very long fatty acid biosynthesis in plants	0	2.35347e-06	0	0	9.47661e-06	0	0	0	0	1.47109e-05	2.88292e-05	0	6.01435e-06	4.7009e-06	0	0	8.99297e-06	0	0	0	0	0	1.01202e-05	7.56939e-05	0	0	0	1.10249e-05	0	0	0	0	0	0	0	0	0	0	8.61382e-05	0	0	0	0	0	8.08728e-06	0	0
Fatty Acids, Lipids, and Isoprenoids	Glycosylglycerides biosynthesis in plants	Glycosylglycerides biosynthesis in plants	0	0	2.06701e-05	0	0	2.18826e-06	0	0	0	1.47109e-05	0	0	6.01435e-06	0	0	0	0	0	0	0	0	0	0	1.70311e-05	0	0	0	0	0	0	0	0	0	0	1.67891e-05	1.53976e-05	7.06145e-06	9.17e-07	4.30691e-05	0	0	0	0	0	0	0	0
Fatty Acids, Lipids, and Isoprenoids	Head-to-head olefinic hydrocarbon biosynthesis	Head-to-head olefinic hydrocarbon biosynthesis	4.13987e-05	2.0789e-05	2.75602e-05	9.22666e-05	1.89532e-05	0.000501475	5.00879e-05	5.22633e-05	0.000314714	0.000579853	6.72682e-05	0.00101208	5.91411e-05	9.40181e-06	4.54314e-05	2.45023e-05	7.56908e-05	0.000300689	2.19796e-05	4.26991e-05	8.81582e-05	3.04132e-05	5.28499e-05	6.05551e-05	0.000133317	0.000364065	2.68284e-05	0.000142405	0.000163316	0.000433694	0.000165418	0.000105413	2.90546e-05	0.000234885	7.27527e-05	0.000297688	3.53072e-05	3.20911e-05	0.000369676	0	0.000151106	2.43782e-05	9.58921e-05	1.35916e-05	0.000153658	7.97439e-05	0.000485419
Fatty Acids, Lipids, and Isoprenoids	Isoprenoids	Acyclic terpenes utilization	0	4.58927e-05	2.75602e-05	0	2.36915e-05	7.20301e-05	1.36603e-05	0.000167748	4.93669e-05	5.27139e-05	5.76585e-05	0.000103016	4.15993e-05	3.58164e-05	6.44559e-05	0.000124262	2.99766e-05	9.25198e-05	0.000333358	6.38453e-05	3.30593e-05	0.000164879	5.11632e-05	2.64929e-05	0	0.000225239	7.3778e-05	6.79867e-05	0.000187722	0.000371016	0.000234663	4.82171e-05	2.90546e-05	7.08195e-06	6.57573e-05	6.92894e-05	0.000100037	5.73055e-05	5.09651e-05	5.7621e-05	2.88737e-05	0.000300548	3.86712e-05	6.56926e-05	5.52631e-05	2.39232e-05	0.000131277
Fatty Acids, Lipids, and Isoprenoids	Isoprenoids	Archaeal lipids	8.85075e-06	1.20676e-05	4.09527e-05	4.21114e-05	5.75365e-06	8.59991e-05	1.02801e-05	3.41223e-05	3.69393e-05	0.000132267	3.45951e-05	3.58284e-05	5.08743e-05	2.77781e-06	5.50243e-05	3.91213e-05	4.56698e-05	6.60856e-06	3.41905e-06	1.02916e-05	7.82686e-06	3.96831e-05	2.7729e-05	2.38908e-05	6.78879e-05	0.000109375	1.28451e-05	3.62103e-05	6.02968e-05	6.82926e-05	4.7755e-05	4.44369e-05	1.95427e-05	7.41239e-05	7.84182e-05	6.47912e-05	2.75291e-05	4.17145e-05	0.000106007	2.30484e-06	3.69873e-05	1.73751e-05	3.77178e-05	1.11065e-05	4.09453e-05	2.12816e-05	9.88447e-05
Fatty Acids, Lipids, and Isoprenoids	Isoprenoids	archaeal lipids bobik	0	5.88e-07	1.55026e-05	0	0	0	0	1.68591e-06	0	0	0	0	0	0	8.5184e-06	0	4.49648e-06	0	0	0	0	0	1.6867e-06	3.7847e-06	0	2.83319e-06	0	0	5.76243e-06	0	0	0	1.45273e-05	0	2.79818e-06	0	2.35382e-06	0	0	0	0	0	1.572e-06	0	0	0	0
Fatty Acids, Lipids, and Isoprenoids	Isoprenoids	Carotenoid biosynthesis	0.000551846	0.000368391	0.0011248	0.000652896	0.000288247	0.000757501	0.000321777	0.00111704	0.000279746	0.00102241	0.000466073	0.000294589	0.00118633	0.000459905	0.000927795	0.000915337	0.000729629	0.0001542	0.000327741	0.000473756	0.000434363	0.000673314	0.00155587	0.00105467	0.000533268	0.000955595	0.000409132	0.000435482	0.000885348	0.000910162	0.000462883	0.000867908	0.000484243	0.000604495	0.00104232	0.000782714	0.000457229	0.00045768	0.00114671	0.000295788	0.000522036	0.000612539	0.000469871	0.000735078	0.000473645	0.000275116	0.00113417
Fatty Acids, Lipids, and Isoprenoids	Isoprenoids	Carotenoids	0.000602401	0.000408797	0.00118232	0.000720698	0.00030183	0.000853226	0.000346006	0.00122706	0.000322031	0.00111146	0.000481723	0.000367646	0.00131299	0.000476833	0.00100723	0.00096146	0.000801159	0.000186582	0.000357186	0.000547071	0.000511675	0.000747124	0.0016499	0.0011887	0.000568597	0.00106274	0.000453623	0.000466457	0.00101705	0.00103467	0.000529785	0.000906253	0.00049877	0.000652405	0.00112885	0.000921072	0.000502025	0.000524759	0.00131515	0.000314226	0.000583249	0.000665704	0.000515568	0.000789073	0.0005531	0.000339093	0.00124779
Fatty Acids, Lipids, and Isoprenoids	Isoprenoids	Isoprenoid Biosynthesis	0.00168421	0.00164534	0.00190593	0.00169622	0.00157	0.00163795	0.00149211	0.00204474	0.00167583	0.00200376	0.00154405	0.00171362	0.0021377	0.00147614	0.00209949	0.00174307	0.00192428	0.00160699	0.00182774	0.00158811	0.00162165	0.00212092	0.00203406	0.00181287	0.00153169	0.00198481	0.00148323	0.00170987	0.00237697	0.0018279	0.0017969	0.00165905	0.00172741	0.0017022	0.00193664	0.00168255	0.00172933	0.00170907	0.00207656	0.00138591	0.00167931	0.00182426	0.00161452	0.00183128	0.00162506	0.00166746	0.0021512
Fatty Acids, Lipids, and Isoprenoids	Isoprenoids	Isoprenoid biosynthesis in plants, mevalonate branch	0	0	0	0	0	0	0	0	0	0	0	0	0	0	0	0	0	0	0	0	0	0	4.04808e-06	3.7847e-06	0	0	0	0	0	0	0	0	0	0	2.79818e-06	2.36887e-06	0	0	5.98e-07	0	0	0	0	0	0	0	0
Fatty Acids, Lipids, and Isoprenoids	Isoprenoids	Isoprenoid biosynthesis in plants, nonmevalonate branch	0	0	0	0	0	0	0	0	0	0	0	0	0	9.4e-07	0	0	0	0	0	0	0	0	0	0	0	0	0	1.10249e-05	0	0	0	0	0	0	0	0	3.72e-07	0	0	0	0	0	0	0	0	0	0
Fatty Acids, Lipids, and Isoprenoids	Isoprenoids	Isoprenoid Biosynthesis: Interconversions	0.000123054	0.000111446	0.000115739	0.000146583	6.55322e-05	0.000100399	9.61506e-05	0.00023871	0.000109514	0.000171744	8.67623e-05	0.000241919	0.000199483	8.9478e-05	0.000137832	0.000214547	0.000170439	0.000148472	0.000234868	9.4239e-05	0.000120473	0.000174031	0.000160485	0.000142861	0.000134804	0.000155031	0.000114447	0.00013747	0.000230202	0.000154269	0.000126045	0.000122832	7.56629e-05	0.000127818	0.000140809	0.000168128	0.000160082	0.000173424	0.00019458	0.000105988	0.000136348	0.000188837	0.000133067	0.000238847	0.000119294	0.000127155	0.000141708
Fatty Acids, Lipids, and Isoprenoids	Isoprenoids	Isoprenoinds for Quinones	0.000768648	0.00134704	0.00135147	0.00098337	0.00118816	0.000842897	0.0013254	0.0010265	0.000515034	0.000939994	0.00131458	0.000620045	0.000974347	0.00131552	0.00116999	0.000845445	0.00095363	0.000716367	0.000657645	0.00101085	0.00105587	0.000921865	0.0011547	0.00109018	0.0014649	0.00108831	0.0012786	0.000950236	0.00107626	0.00105326	0.00094167	0.00118418	0.00114572	0.000851088	0.00118373	0.00091561	0.00108808	0.00112479	0.000879239	0.00147216	0.000834594	0.000803259	0.00091926	0.000648074	0.000857567	0.00116441	0.000869161
Fatty Acids, Lipids, and Isoprenoids	Isoprenoids	Myxoxanthophyll biosynthesis in Cyanobacteria	4.85363e-05	4.58927e-05	7.57905e-05	4.27198e-05	3.0799e-05	5.10593e-05	5.16057e-05	7.24942e-05	3.29113e-05	0.000161819	4.80487e-05	1.08438e-05	0.000155371	5.171e-05	8.5184e-05	5.60054e-05	0.000143887	1.542e-05	2.93062e-05	3.25326e-05	3.67326e-06	6.2516e-05	0.000182164	0.000118587	5.12757e-05	0.000118994	5.81281e-05	5.51244e-05	8.13627e-05	7.54508e-05	3.30837e-05	6.31811e-05	3.87394e-05	6.23886e-05	0.00013921	0.000102651	4.23687e-05	2.75067e-05	0.000172276	3.8414e-05	5.69774e-05	5.15424e-05	5.53344e-05	5.32337e-05	6.09242e-05	6.77823e-05	0.000100747
Fatty Acids, Lipids, and Isoprenoids	Isoprenoids	Nonmevalonate Branch of Isoprenoid Biosynthesis	0.00120036	0.00125627	0.00138117	0.00102781	0.00134874	0.00104564	0.00113205	0.00134011	0.00095547	0.00139705	0.00124453	0.000857551	0.00134411	0.00120653	0.00132167	0.00118191	0.00134999	0.00125139	0.000994811	0.00111041	0.00108706	0.00141772	0.00141919	0.00132522	0.00109657	0.00113646	0.00113354	0.00121681	0.00143112	0.00121394	0.00118596	0.00119222	0.00131652	0.00112861	0.00125399	0.000959973	0.00106234	0.00112628	0.00134494	0.0012233	0.00112659	0.00115926	0.00107956	0.00125122	0.00106858	0.00129018	0.00148582
Fatty Acids, Lipids, and Isoprenoids	Isoprenoids	Polyprenyl Diphosphate Biosynthesis	0.000289423	0.000244003	0.000264564	0.000324728	0.00024643	0.00020446	0.000236807	0.000369067	0.000198445	0.000324737	0.000276074	0.000307303	0.000316178	0.000239474	0.000165267	0.000334433	0.000196941	0.000249143	0.000325508	0.000187567	0.000146894	0.000272393	0.000352265	0.000357117	0.00033196	0.000289364	0.000283466	0.000224732	0.000286313	0.000328839	0.000350221	0.000352706	0.000197692	0.000355227	0.000310286	0.0003239	0.000312795	0.00023821	0.000392929	0.000255802	0.000257136	0.000303365	0.000286599	0.000372271	0.000329236	0.000205105	0.000306669
Fatty Acids, Lipids, and Isoprenoids	Isoprenoids	polyprenyl synthesis	0	0	2.06701e-05	0	0	0	0	0	0	0	0	0	0	0	0	0	0	0	0	0	0	0	0	0	0	8.49957e-06	0	0	0	0	0	0	0	0	0	0	0	0	0	0	0	1.04478e-06	0	0	0	0	0
Fatty Acids, Lipids, and Isoprenoids	Phospholipids	Cardiolipin biosynthesis in plants	0	0	0	0	0	0	0	0	0	0	0	0	0	0	0	0	0	0	0	0	0	0	0	0	0	0	0	0	0	0	0	0	0	0	0	0	0	0	3.58909e-06	0	0	0	0	0	0	0	0
Fatty Acids, Lipids, and Isoprenoids	Phospholipids	CDP-diacylglycerol biosynthesis in plants	0	1.37286e-06	0	0	0	0	0	0	0	9.80724e-06	0	0	3.50837e-06	0	0	0	4.49648e-06	0	0	1.11831e-05	0	0	4.21675e-06	1.32464e-05	0	0	6.70709e-06	0	0	0	0	0	0	0	0	1.53976e-05	0	1.14611e-06	1.02546e-05	0	0	0	1.572e-06	0	0	0	0
Fatty Acids, Lipids, and Isoprenoids	Phospholipids	Choline biosynthesis in plants	0	0	0	0	0	0	0	0	0	0	0	0	0	4.7009e-06	0	0	8.99297e-06	0	0	0	0	0	0	0	0	0	0	0	0	0	0	0	0	0	0	0	0	0	0	0	0	0	9.432e-06	0	0	0	0
Fatty Acids, Lipids, and Isoprenoids	Phospholipids	Glycerolipid and Glycerophospholipid Metabolism in Bacteria	0.00792587	0.00736426	0.00770085	0.00758647	0.00811035	0.00590868	0.00731404	0.00628633	0.00618676	0.00601168	0.00794563	0.00574957	0.00654895	0.0080745	0.0066372	0.00600943	0.00706106	0.00671418	0.00726272	0.00751663	0.00740264	0.00660821	0.00635088	0.00706258	0.00776831	0.00646528	0.0073801	0.00666111	0.00655647	0.0061621	0.00746451	0.00690205	0.00775529	0.00713529	0.00608611	0.00693329	0.00732121	0.00737278	0.00631959	0.00750723	0.00756487	0.00685834	0.00695867	0.00669836	0.00741866	0.00784828	0.00599898
Fatty Acids, Lipids, and Isoprenoids	Phospholipids	Phosphatidylethanolamine biosynthesis in plants	8.56524e-06	0	0	0	0	0	0	0	0	0	0	0	0	0	0	0	2.69789e-05	0	0	1.21997e-05	0	0	1.34936e-05	3.02776e-05	0	0	0	0	0	0	0	0	0	0	8.39454e-06	1.53976e-05	0	0	2.15346e-05	0	0	0	0	0	0	0	0
Fatty Acids, Lipids, and Isoprenoids	Phospholipids	Phosphatidylglycerol biosynthesis in plants	0	1.37286e-06	0	0	0	0	0	0	0	9.80724e-06	0	0	3.50837e-06	0	0	0	4.49648e-06	0	0	1.11831e-05	0	0	4.21675e-06	1.32464e-05	0	0	6.70709e-06	0	0	0	0	0	0	0	0	1.53976e-05	0	1.14611e-06	1.38436e-05	0	0	0	1.572e-06	0	0	0	0
Fatty Acids, Lipids, and Isoprenoids	Phospholipids	Phospholipid desaturation in plants	0	0	0	0	0	0	0	0	0	0	0	0	0	0	0	0	0	0	0	0	0	0	0	1.89235e-06	0	0	0	0	0	0	0	0	0	0	0	0	0	9.17e-07	0	0	0	0	0	0	0	0	0
Fatty Acids, Lipids, and Isoprenoids	Phospholipids	Sphingolipid biosynthesis	0	0	0	0	0	0	0	0	0	0	0	0	0	0	0	0	0	0	0	0	0	0	0	7.56939e-06	0	0	0	0	0	0	0	0	0	0	0	1.53976e-05	0	0	0	0	0	0	0	0	0	0	0
Fatty Acids, Lipids, and Isoprenoids	Phospholipids	Sphingolipid biosynthesis in plants	2.56957e-05	7.06042e-06	2.06701e-05	0	1.89532e-05	0	0	0	0	2.94217e-05	0	0	1.20287e-05	4.7009e-06	0	0	0	0	0	0	0	0	2.02404e-05	5.29858e-05	0	0	0	0	0	0	0	9.97596e-06	0	7.08195e-06	0	0	7.06145e-06	4.58444e-06	6.46037e-05	0	0	0	0	0	0	0	0
Fatty Acids, Lipids, and Isoprenoids	Polyhydroxybutyrate metabolism	Polyhydroxybutyrate metabolism	0.00252408	0.00166318	0.00173781	0.0029817	0.00204642	0.0040583	0.00175306	0.00216391	0.00323383	0.00298901	0.00219631	0.00321898	0.0021806	0.0016454	0.00226008	0.00225682	0.00262481	0.00279209	0.00296209	0.00223518	0.00400803	0.00239004	0.00171634	0.002145	0.00203759	0.00375322	0.00174346	0.00253211	0.00247973	0.00330166	0.00279899	0.00207831	0.00234643	0.00315792	0.00188192	0.00268619	0.00191022	0.00202818	0.0029642	0.00175901	0.0032857	0.00239424	0.0026834	0.00248148	0.0032733	0.00193145	0.00360199
Fatty Acids, Lipids, and Isoprenoids	Polyunsaturated fatty acids biosynthesis in plants	Polyunsaturated fatty acids biosynthesis in plants	8.56524e-06	1.41208e-05	6.20104e-05	2.83897e-05	0	0	0	0	0	8.82652e-05	0	1.08438e-05	3.40813e-05	2.66385e-05	0	0	3.59719e-05	0	0	0.000146397	0	0	4.72276e-05	0.000220774	0	0	2.68284e-05	0	0	0	0	1.99519e-05	1.45273e-05	0	3.49773e-05	9.23859e-05	7.06145e-06	7.33511e-06	0.000107673	4.60968e-05	0	4.17912e-06	4.716e-06	0	0	4.78463e-05	0
Fatty Acids, Lipids, and Isoprenoids	Triacylglycerols	Triacylglycerol metabolism	0.00117629	0.00168509	0.00132289	0.00105515	0.00226017	0.000512417	0.00169388	0.000258787	0.000909173	0.000831163	0.00159522	0.000409171	0.000270646	0.00200964	0.000468512	0.000386787	0.000866323	0.000871228	0.00078394	0.00140094	0.000675879	0.000413112	0.00067974	0.000933558	0.00135368	0.000675716	0.00166336	0.00114659	0.00025678	0.000464587	0.0016965	0.00111897	0.00135104	0.000839211	0.000393144	0.00030282	0.00137581	0.00135088	0.000464787	0.00205131	0.00110971	0.00058438	0.00124345	0.000201608	0.00113357	0.00141545	0.000409095
Fatty Acids, Lipids, and Isoprenoids	Triacylglycerols	Triacylglycerol metabolism in plants	0	7.84e-07	0	0	0	0	0	0	0	9.80724e-06	0	0	1.50359e-06	0	0	0	0	0	0	0	0	0	8.43e-07	6.93861e-06	0	0	6.70709e-06	0	0	0	0	0	0	0	0	0	0	1.14611e-06	0	0	0	0	0	0	0	0	0
Iron acquisition and metabolism	ABC-type iron transport system	ABC-type iron transport system	0	4.70695e-06	0	0	9.47661e-06	7.6589e-05	0	5.05773e-06	1.85126e-05	0	0	4.87969e-05	6.01435e-06	0	1.27776e-05	0	1.79859e-05	0	0	0	0	2.53443e-06	3.3734e-06	0	0	8.49957e-06	0	0	1.1806e-05	2.85168e-05	0	0	0	0	8.39454e-06	1.53976e-05	0	9.16889e-06	0	0	5.77474e-06	0	0	0	0	0	4.57943e-05
Iron acquisition and metabolism	Campylobacter Iron Metabolism	Campylobacter Iron Metabolism	0.000384008	0.000697535	0.000709674	0.000468431	0.000631007	0.000398627	0.000628375	0.000640646	0.000190268	0.000733091	0.000624634	0.000296998	0.000814394	0.000622585	0.000778723	0.0003063	0.000837095	0.00020817	0.000166557	0.000566271	0.000207539	0.000694772	0.000725974	0.00041064	0.000564033	0.000634918	0.000527624	0.000597181	0.000779573	0.000568198	0.000296214	0.000509756	0.000440661	0.000483186	0.000669741	0.000517874	0.000721697	0.000879397	0.00102248	0.000656879	0.000378245	0.000426966	0.000568082	0.000276474	0.000351726	0.000677253	0.000578076
Iron acquisition and metabolism	Ferrous iron transporter EfeUOB, low-pH-induced	Ferrous iron transporter EfeUOB, low-pH-induced	8.56524e-06	0	2.06701e-05	0	0	1.09413e-05	0	0	0	0	0	0	1.80431e-05	0	0	0	0	0	0	1.21997e-05	0	5.06886e-06	6.7468e-06	0	3.07654e-05	0	1.34142e-05	0	0	0	0	0	0	0	0	0	0	9.16889e-06	4.30691e-05	0	0	0	1.4148e-05	0	8.08728e-06	1.19616e-05	0
Iron acquisition and metabolism	Heme, hemin uptake and utilization systems in GramPositives	Heme, hemin uptake and utilization systems in GramPositives	0.000237971	0.00028226	0.000206701	0.000127754	0.000238495	0.000158649	0.000236779	0.000369215	0.000123417	0.000132398	0.000331536	0.000124703	0.000288689	0.000194696	0.000149072	0.000330782	0.000306061	9.25198e-05	0.000337021	0.000345659	0.000126727	0.000283856	0.000231303	0.000279563	0.000194848	0.000178491	0.000174384	0.000154348	0.000249893	0.000153278	0.000134643	0.00022529	7.26364e-05	0.000165246	0.000226653	0.000207868	0.00026551	0.000243892	0.00025339	0.000222801	0.000143406	0.000385872	0.000182824	0.000502888	9.30037e-05	0.000245212	0.000169439
Iron acquisition and metabolism	Hemin transport system	Hemin transport system	0.000624977	0.000606109	0.00074378	0.000664793	0.00102755	0.000995615	0.000472647	0.000908519	0.00142965	0.000984892	0.00127329	0.00161182	0.000871906	0.000756126	0.000448777	0.00124196	0.000960253	0.00120276	0.00148303	0.000736051	0.000511501	0.000912986	0.00107982	0.00123873	0.000745293	0.000935459	0.000511527	0.00109275	0.000750734	0.00103636	0.00120871	0.00108373	0.000579307	0.000869077	0.000938856	0.00198989	0.00088207	0.0011652	0.00172874	0.000845107	0.000935683	0.00111775	0.00112614	0.000765282	0.000969264	0.000944395	0.00115055
Iron acquisition and metabolism	Iron acquisition in Streptococcus	Iron acquisition in Streptococcus	0.00234616	0.00228041	0.00196022	0.00174597	0.00251446	0.00144607	0.00229645	0.00135328	0.00137507	0.00120506	0.00180183	0.00157867	0.00104292	0.00264465	0.00133455	0.0015734	0.00149583	0.00159597	0.00183408	0.00199466	0.00136553	0.00163564	0.0012196	0.0017995	0.002251	0.00128372	0.0023609	0.0020543	0.00127153	0.00156676	0.00211197	0.00177655	0.00199508	0.001872	0.00137531	0.00127031	0.00190942	0.0017929	0.00124259	0.00303855	0.00192299	0.00156856	0.00196453	0.00156303	0.00218357	0.00234447	0.00124225
Iron acquisition and metabolism	Iron acquisition in Vibrio	Iron acquisition in Vibrio	4.71088e-05	4.23625e-05	0.000186031	8.51692e-05	6.1598e-05	0.000118531	0.000109283	0.00011127	8.6392e-05	7.7232e-05	0.000124927	0.000130125	0.000144344	3.29063e-05	0.000149072	6.3006e-05	8.09367e-05	4.62599e-05	7.32654e-05	7.31984e-05	1.10198e-05	0.000111515	5.39744e-05	2.27082e-05	0	0.000118994	5.36567e-05	4.40995e-05	0.00013872	7.48567e-05	8.07857e-05	0.000109736	0.000116218	4.95737e-05	0.00015418	3.07953e-05	0.00014476	0.000115757	5.922e-05	9.21935e-05	5.77474e-05	9.61197e-05	8.253e-05	3.39789e-05	4.85237e-05	4.18655e-05	4.57943e-05
Iron acquisition and metabolism	Iron Scavenging cluster in Thermus	Iron Scavenging cluster in Thermus	2.56957e-05	2.35347e-05	2.06701e-05	4.25846e-05	1.89532e-05	3.28238e-05	0	4.04619e-05	2.46834e-05	5.88434e-05	2.88292e-05	7.59063e-05	6.01435e-05	1.41027e-05	8.5184e-06	1.0501e-05	1.79859e-05	0	0	4.87989e-05	1.10198e-05	5.06886e-05	3.03606e-05	2.27082e-05	0	3.39983e-05	0	3.30746e-05	2.36119e-05	2.13876e-05	0	0	2.90546e-05	1.41639e-05	4.19727e-05	7.69882e-05	1.41229e-05	1.37533e-05	4.30691e-05	0	2.3099e-05	2.50747e-05	1.4148e-05	6.11621e-05	2.42618e-05	2.39232e-05	9.15885e-06
Iron acquisition and metabolism	Iron(III) dicitrate transport system Fec	Iron(III) dicitrate transport system Fec	0	0	0	0	0	0	0	0	0	7.35543e-06	0	0	0	2.35045e-06	0	0	0	0	0	0	0	0	0	0	0	0	0	0	0	2.3764e-06	0	0	0	0	0	0	0	0	0	0	0	0	0	2.26526e-06	0	0	0
Iron acquisition and metabolism	RCJ pfr	RCJ pfr	0.00095274	0.000900086	0.000773407	0.000826141	0.00076916	0.000813302	0.000940134	0.000643428	0.000886135	0.000736769	0.000681812	0.00101497	0.00107617	0.000835544	0.00159706	0.000741321	0.00101546	0.000655348	0.000499915	0.00101502	0.00121658	0.000590482	0.00115409	0.00089773	0.000682993	0.00118955	0.00081159	0.000813819	0.000932162	0.000793243	0.000814232	0.000904321	0.00097146	0.000867185	0.0012839	0.000936873	0.000998842	0.00103753	0.000799829	0.000939221	0.000983771	0.000601166	0.000858037	0.000526754	0.000866531	0.000889942	0.000699584
Iron acquisition and metabolism	Siderophores	acinetobacter siderophore assembly	9.79292e-05	0.000106602	3.46315e-05	8.51692e-05	1.42149e-05	0	5.16057e-05	0	0	1.96145e-05	0.000129732	0	3.00718e-06	6.89466e-05	0	0	2.8906e-05	0	2.93062e-05	8.88547e-05	0	7.60329e-06	1.6867e-05	5.09214e-05	0.000133317	0	7.19894e-05	2.75622e-05	0	0	1.15408e-05	1.49639e-05	8.23213e-05	4.48524e-05	2.09864e-05	0	7.41452e-05	5.68253e-05	0	2.30484e-05	2.02116e-05	8.35823e-06	9.825e-06	0	2.88446e-05	0.000105661	0
Iron acquisition and metabolism	Siderophores	Alcaligin Siderophore	0	0	0	0	0	0	0	0	0	0	0	0	0	0	0	0	0	0	0	0	0	0	0	0	0	0	0	0	0	0	0	0	0	0	0	0	0	0	0	0	0	0	0	0	0	0	0
Iron acquisition and metabolism	Siderophores	Bacillibactin Siderophore	0	0	0	0	0	0	0	5.05773e-06	0	0	0	0	0	0	0	0	8.99297e-06	0	0	0	0	0	6.7468e-06	7.56939e-06	0	2.54987e-05	0	2.20497e-05	5.90298e-06	7.12921e-06	0	0	0	0	0	1.53976e-05	0	9.16889e-06	9.69055e-06	0	5.77474e-06	0	0	0	0	1.59488e-05	0
Iron acquisition and metabolism	Siderophores	Iron siderophore sensor & receptor system	0	0	0	0	0	5.47064e-06	0	0	0	0	0	1.08438e-05	1.20287e-05	0	0	0	0	0	0	0	5.50988e-06	0	0	7.56939e-06	0	8.49957e-06	0	0	2.06604e-05	2.3764e-06	0	0	0	0	0	0	0	4.58444e-06	1.61509e-05	0	0	0	0	2.26526e-06	0	0	0
Iron acquisition and metabolism	Siderophores	Petrobactin-mediated iron uptake system	0	4.70695e-06	0	0	3.79064e-05	0	1.82138e-05	0	0	0	2.88292e-05	0	0	1.41027e-05	0	0	0	0	0	0	0	0	0	0	0	0	1.34142e-05	0	0	0	0	0	0	7.08195e-06	0	0	2.11844e-05	9.16889e-06	0	0	0	0	0	6.79579e-06	8.08728e-06	0	0
Iron acquisition and metabolism	Siderophores	Siderophore [Alcaligin-like]	0	0	0	0	3.15887e-06	0	5.46413e-06	0	0	0	0	0	0	0	0	0	0	0	0	0	0	0	0	0	0	0	0	0	0	0	0	0	0	0	0	0	3.53072e-06	0	0	0	0	0	0	3.39789e-06	0	0	0
Iron acquisition and metabolism	Siderophores	Siderophore Achromobactin	7.70871e-05	0.000108221	2.06701e-05	8.51692e-05	1.89532e-05	1.09413e-05	0.000109283	0	1.23417e-05	0	7.20731e-05	0	0	5.64109e-05	0	1.0501e-05	3.72566e-05	0	1.46531e-05	0.000143144	4.40791e-05	1.01377e-05	4.04808e-05	5.8032e-05	0.000107679	2.54987e-05	9.47935e-05	7.71741e-05	5.90298e-06	1.42584e-05	0	6.48437e-05	5.81091e-05	2.83278e-05	2.93809e-05	0	5.64916e-05	5.14986e-05	2.15346e-05	2.30484e-05	4.04232e-05	1.67165e-05	2.4759e-05	0	6.0385e-05	8.37311e-05	0
Iron acquisition and metabolism	Siderophores	Siderophore Aerobactin	0.000154174	0.000180668	5.16753e-05	0.00024841	8.68689e-05	0.00048324	0.000186691	5.56351e-05	0.0010799	0.000183886	0.000451658	4.87969e-05	3.30789e-05	0.000104203	0.00105628	0.000115511	9.89226e-05	0.000878938	0.00011234	0.000272461	0.00194499	0.000225564	2.02404e-05	0.000223297	0.000287144	0.000260654	0.000174384	0.00061188	0.000109205	0.000326755	0.000253898	0.000144651	0.000217909	0.000339934	0.000202868	0.000508122	0.000180067	8.93966e-05	0.000129207	0.000149814	0.000467754	0.000158806	0.000462168	7.47537e-05	0.000280359	0.000229264	0.000261027
Iron acquisition and metabolism	Siderophores	Siderophore assembly kit	0.000458097	0.000535494	0.0004835	0.000399822	0.00092618	0.000180531	0.000398882	0.000155104	0.000246834	0.000100524	0.000499707	0.000197356	8.52033e-05	0.000664708	0.000307372	0.000176767	0.000260882	0.000323819	0.000400518	0.000359689	0.000873317	0.000166428	0.000210106	0.000357069	0.000333292	0.000215606	0.000463236	0.000491526	0.000145466	0.000180607	0.000466249	0.000378255	0.000222752	0.000436602	0.000152501	0.000221066	0.000421333	0.000485394	0.000178198	0.000672244	0.000428293	0.000275125	0.000437016	0.000183486	0.000402073	0.00040171	6.71649e-05
Iron acquisition and metabolism	Siderophores	Siderophore Desferrioxamine E	0	8.23715e-06	0	0	0	0	0	0	0	0	0	1.08438e-05	0	9.40181e-06	0	0	0	0	0	1.21997e-05	0	0	3.3734e-06	3.7847e-06	0	0	4.02425e-05	5.51244e-06	0	0	0	0	0	8.26228e-06	0	0	1.41229e-05	0	1.07673e-05	0	1.15495e-05	0	0	6.79579e-06	0	0	9.15885e-06
Iron acquisition and metabolism	Siderophores	Siderophore Enterobactin	0	4.70695e-06	0	2.83897e-05	9.47661e-06	9.6648e-05	0	5.05773e-06	0	5.88434e-05	2.88292e-05	1.08438e-05	1.20287e-05	4.7009e-06	2.55552e-05	0	0	0	0	0	0	1.01377e-05	1.6867e-06	1.51388e-05	1.53827e-05	3.39983e-05	0	1.10249e-05	1.77089e-05	5.70337e-05	1.15408e-05	1.99519e-05	0	2.83278e-05	8.39454e-06	6.15906e-05	2.35382e-06	2.90348e-05	3.23018e-05	0	8.08464e-05	4.17912e-06	4.0086e-05	6.79579e-06	2.42618e-05	0	9.15885e-05
Iron acquisition and metabolism	Siderophores	Siderophore pyochelin	0	0	0	0	0	1.09413e-05	0	5.05773e-06	1.23417e-05	2.94217e-05	0	0	6.01435e-06	0	8.5184e-06	0	0	0	0	0	1.10198e-05	1.01377e-05	0	0	0	0	0	0	5.90298e-06	7.12921e-06	0	0	0	0	0	0	0	0	0	0	1.73242e-05	0	0	3.39789e-06	0	1.19616e-05	0
Iron acquisition and metabolism	Siderophores	Siderophore Pyoverdine	0.00037687	0.000500113	0.000372062	0.000269702	0.000615979	0.00118439	0.000464451	0.000376801	0.00224002	0.000228018	0.000403609	0.000379531	0.000186445	0.000498296	0.00245926	0.000687816	0.000188852	0.00296063	0.000219796	0.000500189	0.00511511	0.000595591	0.000264812	0.000320438	0.000476864	0.000254987	0.000442668	0.000319721	0.000401403	0.00062737	0.00060974	0.000349159	0.000232437	0.000577179	0.000285414	0.000230965	0.000440164	0.000432084	0.000323018	0.000760596	0.000707406	0.000371941	0.000677532	0.00043578	0.000287098	0.00037679	0.000256448
Iron acquisition and metabolism	Siderophores	Siderophore Yersiniabactin Biosynthesis	0	0	0	0	0	0	0	5.05773e-06	0	0	0	0	6.01435e-06	0	0	0	0	0	0	0	0	0	0	0	0	0	0	0	0	7.12921e-06	0	0	0	0	0	0	7.06145e-06	0	1.07673e-05	0	5.77474e-06	0	0	0	0	0	0
Iron acquisition and metabolism	Siderophores	Vibrioferrin synthesis	0	0	0	0	2.84298e-05	1.09413e-05	2.73207e-05	0	0	0	0	0	0	4.7009e-06	0	0	8.99297e-06	0	0	0	0	0	0	0	0	8.49957e-06	0	0	5.90298e-06	2.85168e-05	1.15408e-05	0	0	0	0	0	0	9.16889e-06	0	0	0	0	4.716e-06	0	8.08728e-06	0	0
Iron acquisition and metabolism	Transport of Iron	Transport of Iron	0.000364023	0.000466641	0.000237706	0.000418749	0.000355373	0.000357415	0.000391596	0.000385652	0.000382593	0.000408226	0.000389195	0.000574719	0.000290393	0.000349434	0.000110739	0.000441042	0.000299766	0.000462599	0.000720444	0.000372092	0.000644657	0.000316945	0.000268522	0.000442809	0.000376877	0.000347916	0.000489617	0.00045202	0.00017121	0.000373214	0.000628974	0.000269351	0.0004794	0.000426097	0.000304652	0.00035158	0.000395441	0.000474872	0.000443253	0.000368774	0.000447542	0.00053632	0.000400074	0.000256945	0.000327535	0.00053229	0.000425887
Membrane Transport	ABC transporters	ABC transporter alkylphosphonate (TC 3.A.1.9.1)	0.0010107	0.00039303	0.000578764	0.0011072	0.000255868	0.00179437	0.0002641	0.00166905	0.00267815	0.00101505	0.000490097	0.00286275	0.00128707	0.000286755	0.00134591	0.0021212	0.00122304	0.00259055	0.0014067	0.000524589	0.00114606	0.0017741	0.00146405	0.00129437	0.000815284	0.00179341	0.000375597	0.00108044	0.0009917	0.0015613	0.000588582	0.000648437	0.000668255	0.00115436	0.00116684	0.00212488	0.0005861	0.000719758	0.00188427	0.000161339	0.00106833	0.00198508	0.00102337	0.0025824	0.000946212	0.000693772	0.00152037
Membrane Transport	ABC transporters	ABC transporter branched-chain amino acid (TC 3.A.1.4.1)	0.00322909	0.000717809	0.00181897	0.00289575	0.000464354	0.00303073	0.000482665	0.0058518	0.00299287	0.00210365	0.00152795	0.00544356	0.00506408	0.000578211	0.00298144	0.00462044	0.00343531	0.00277559	0.00479889	0.00100038	0.00147114	0.00633608	0.00239849	0.00330026	0.00136906	0.0039098	0.000804851	0.00382563	0.00541421	0.00415633	0.00150031	0.00088786	0.00136557	0.00285757	0.00411333	0.00461929	0.00198427	0.00245268	0.00295023	0.000276581	0.00304906	0.00600818	0.00279187	0.00798505	0.00233722	0.001244	0.00414896
Membrane Transport	ABC transporters	ABC transporter dipeptide (TC 3.A.1.5.2)	0.0054996	0.00263024	0.00173422	0.00522939	0.00153995	0.00273258	0.00257421	0.00428238	0.0032829	0.00235006	0.00293338	0.00393881	0.00336536	0.00161672	0.00299635	0.00470367	0.00458534	0.00313796	0.00481452	0.00360386	0.00299187	0.00437434	0.00392929	0.00332233	0.00310885	0.00283309	0.00212168	0.0041783	0.00378732	0.00306295	0.00178382	0.00231924	0.00276139	0.00423256	0.0031432	0.0048926	0.00282732	0.00291685	0.00437887	0.00154885	0.00397687	0.00507237	0.00285515	0.00701141	0.00386964	0.00353425	0.00251927
Membrane Transport	ABC transporters	ABC transporter of unknown substrate X	0	0	2.06701e-05	0	0	0	0	0	0	0	0	0	6.01435e-06	0	0	0	8.99297e-06	0	0	0	0	0	0	0	0	0	0	1.10249e-05	0	0	0	0	0	0	1.67891e-05	0	0	0	0	0	5.77474e-06	0	0	0	8.08728e-06	0	0
Membrane Transport	ABC transporters	ABC transporter oligopeptide (TC 3.A.1.5.1)	0.00383937	0.00175196	0.00178797	0.00427266	0.00162998	0.00288047	0.00157701	0.00321925	0.00144398	0.00256214	0.00207571	0.00330373	0.0026981	0.00141419	0.00259172	0.00299672	0.00402864	0.00178101	0.00289154	0.00178726	0.00259332	0.00332095	0.00369443	0.00240707	0.00200745	0.00336583	0.0015661	0.00378337	0.00383989	0.003134	0.00183114	0.00197191	0.00215173	0.00392871	0.00317733	0.00463726	0.00182774	0.00261619	0.00491488	0.001429	0.00367899	0.00285503	0.00264135	0.00395741	0.00342146	0.00220532	0.00348385
Membrane Transport	ABC transporters	ABC transporter tungstate (TC 3.A.1.6.2)	0.000461095	7.29577e-05	2.06701e-05	0.00080201	5.68596e-05	0.000328238	6.37482e-05	0.000609457	0.000457819	0.000181434	5.76585e-05	0.000420015	0.000357854	4.8576e-05	0.000445796	0.00057843	0.000373208	0.000443324	0.000659389	0.000237895	0.00061775	0.000731606	0.000377539	0.000532381	0.000199975	0.000351316	4.02425e-05	0.000332584	0.000263174	0.000413138	0.000165418	0.000114724	0.000174327	0.000449704	0.00036936	0.000500423	0.00032718	0.0002063	0.000479144	3.45726e-05	0.000404232	0.000743465	0.00033012	0.00115528	0.000380102	0.000197366	0.000159364
Membrane Transport	ABC transporters	ATP-dependent efflux pump transporter Ybh	1.71305e-05	2.11813e-05	0	1.41949e-05	9.47661e-06	9.84715e-05	0	5.05773e-06	1.23417e-05	4.41326e-05	2.88292e-05	9.75938e-05	4.21005e-05	4.7009e-06	8.5184e-06	1.0501e-05	1.79859e-05	0	0	0	1.10198e-05	3.04132e-05	2.36138e-05	1.51388e-05	1.53827e-05	0.000118994	2.68284e-05	5.51244e-05	1.1806e-05	0.000199618	1.15408e-05	7.98077e-05	5.81091e-05	2.12459e-05	1.67891e-05	4.61929e-05	1.41229e-05	1.83378e-05	4.84527e-05	0	2.3099e-05	4.17912e-06	2.358e-05	1.35916e-05	8.08728e-06	1.19616e-05	0.000375513
Membrane Transport	ABC transporters	Peptide ABC transport system Sap	3.4261e-05	3.02814e-05	3.51392e-05	1.70338e-05	0.000113719	7.84125e-05	3.03563e-05	0.000200286	0.000444302	0	0	0.000123619	2.40574e-05	9.40181e-06	2.55552e-05	0.000280377	3.89695e-05	0.000385499	0.000523115	4.06658e-06	0.000124891	0.000101715	5.01512e-05	0	0	4.24979e-05	3.57711e-05	3.30746e-05	5.50945e-05	0.000127375	0.000206196	0.000181562	8.71637e-05	1.18033e-05	1.95873e-05	3.07953e-05	0.000134403	2.29222e-05	1.07673e-05	0	2.21365e-05	0.000304518	6.4452e-05	5.2101e-05	9.24645e-05	1.19616e-05	2.74766e-05
Membrane Transport	ABC transporters	Periplasmic-Binding-Protein-Dependent Transport System for &#945;-Glucosides	0.000208421	0.000188614	0.000434073	0.000326482	8.52895e-05	0.000820596	7.28551e-05	0.00167664	0.000222151	0.000294217	0.000345951	0.000688578	0.00117731	0.00010342	0.000630787	0.00194269	0.000764402	0.000323819	0.00181698	0.00046359	8.81582e-05	0.00178424	0.000750581	0.000919681	0.000361494	0.000773461	0.000140849	0.000549406	0.00142459	0.000762316	0.000253898	0.000299279	0.000389331	0.000426688	0.000847849	0.0013088	0.000614346	0.000563887	0.0013163	0.00013829	0.00043888	0.00209652	0.000537624	0.00314645	0.000299229	0.000633964	0.00063654
Membrane Transport	Agrobacterium opine transport	Agrobacterium opine transport	0	0	0	0	0	0	0	0	0	0	0	0	6.01435e-06	0	8.5184e-06	1.0501e-05	0	0	0	0	0	0	0	0	0	0	0	0	0	0	0	0	0	0	8.39454e-06	0	0	0	0	0	0	0	0	0	0	0	0
Membrane Transport	Choline Transport	Choline Transport	1.71305e-05	1.41208e-05	0	0	0	2.18826e-05	0	3.49e-07	0	1.47109e-05	0	1.13859e-05	1.40335e-05	4.7009e-06	2.1296e-05	0	4.49648e-06	4.62599e-05	0	0	1.10198e-05	1.52066e-05	1.91159e-05	3.7847e-06	0	8.49957e-06	0	0	2.51996e-05	3.5646e-06	0	0	0	7.08195e-06	1.79883e-05	1.53976e-05	2.35382e-06	2.063e-05	2.69182e-05	0	0	8.35823e-06	4.716e-06	5.66316e-06	8.08728e-06	1.19616e-05	7.63238e-06
Membrane Transport	ECF class transporters	ECF class transporters	7.42321e-05	2.74572e-05	2.06701e-05	7.09743e-05	2.74822e-05	0.000155001	1.69995e-05	0.000305993	9.05059e-05	4.65844e-05	3.8439e-05	0.000283745	0.000122292	5.48439e-06	3.54933e-05	0.000343033	4.49648e-05	9.25198e-05	0.000490878	0.000101664	3.67326e-06	0.000261469	6.60624e-05	0.000141926	5.38395e-05	0.000134577	2.01213e-05	6.24743e-05	0.000122979	8.19859e-05	4.42398e-05	1.99519e-05	1.45273e-05	8.91146e-05	0.000110388	0.000224549	0.00012946	5.84517e-05	0.000121132	0	3.84983e-05	0.000349653	0.000102966	0.000675048	5.6611e-05	3.18976e-05	0.000152648
Membrane Transport	Phosphoglycerate transport system	Phosphoglycerate transport system	8.56524e-06	0	0	0	0	2.18826e-05	0	0	1.23417e-05	0	0	0	6.01435e-06	0	0	0	0	0	0	0	0	5.06886e-06	3.3734e-06	0	0	8.49957e-06	0	0	5.90298e-06	0	0	0	0	0	0	0	0	4.58444e-06	1.07673e-05	0	5.77474e-06	0	0	0	0	0	0
Membrane Transport	Protein and nucleoprotein secretion system, Type IV	Dot-Icm type IV secretion system	1.71305e-05	2.35347e-05	8.26805e-05	0	0	6.56477e-05	1.82138e-05	2.02309e-05	0	0	0	3.25313e-05	4.21005e-05	2.82054e-05	5.96288e-05	2.1002e-05	6.29508e-05	4.62599e-05	0	1.21997e-05	0	7.09641e-05	6.7468e-05	8.32633e-05	7.69136e-05	0.000118994	0	8.8199e-05	0.000106254	2.85168e-05	6.1551e-05	0.000319231	0	2.83278e-05	5.87618e-05	0.000205302	7.06145e-06	1.83378e-05	2.69182e-05	2.30484e-05	2.3099e-05	1.25374e-05	9.43201e-05	3.0581e-05	1.61746e-05	4.78463e-05	3.66354e-05
Membrane Transport	Protein and nucleoprotein secretion system, Type IV	Mannose-sensitive hemagglutinin type 4 pilus	3.4261e-05	8.4725e-05	0.000103351	8.51692e-05	0.000189532	0.000284473	2.73207e-05	0.000809237	0.000567719	7.35543e-05	2.88292e-05	0.001388	0.000150359	7.52145e-05	0.000119258	0.00132313	0.000134895	0.000370079	0.00249103	6.09987e-05	0.000396712	0.00062347	0.000155176	6.05551e-05	1.53827e-05	0.000271986	0.000134142	0.000242547	0.000247925	0.000506174	0.000900184	0.000389062	0.000145273	3.54098e-05	7.55509e-05	9.23859e-05	0.000458994	4.58444e-05	9.69055e-05	6.91451e-05	0.000115495	0.00162986	0.000150912	0.000197078	0.000323491	3.58847e-05	0.0001557
Membrane Transport	Protein and nucleoprotein secretion system, Type IV	pVir Plasmid of Campylobacter	0.000143264	0.000172196	0.000268712	0.000285418	0.000126355	0.000554905	8.65154e-05	0.000816419	0.000840089	0.000498502	0.000247451	0.000440979	0.00104841	0.000163905	0.00125873	0.000407539	0.000532833	0.000669997	0.000442035	0.000149853	0.000841115	0.000884601	0.000651743	0.000296128	0.000194079	0.00081734	0.00020792	0.000402224	0.00138125	0.000811928	0.000171189	0.00024225	0.00019854	0.000368396	0.000868176	0.00063002	0.000485475	0.000656576	0.000598071	4.60968e-05	0.000320127	0.000682554	0.00027264	0.000548193	0.000258535	0.000222286	0.000618103
Membrane Transport	Protein and nucleoprotein secretion system, Type IV	Type 4 conjugative transfer system, IncI1 type	0	4.70695e-06	4.13403e-05	1.41949e-05	9.47661e-06	5.47064e-05	9.10689e-06	6.06928e-05	9.87337e-05	7.35543e-05	0	0	1.80431e-05	0	5.11104e-05	4.2004e-05	8.99297e-06	0.000323819	1.46531e-05	4.87989e-05	1.10198e-05	3.5482e-05	2.36138e-05	7.56939e-06	0	2.54987e-05	1.34142e-05	3.30746e-05	4.72238e-05	0	2.30816e-05	9.97596e-06	5.81091e-05	0	3.35782e-05	4.61929e-05	7.06145e-06	1.37533e-05	5.38364e-05	0	4.61979e-05	3.34329e-05	2.8296e-05	8.15494e-05	0	0	0
Membrane Transport	Protein and nucleoprotein secretion system, Type IV	Type IV pilus	0.004582	0.0072108	0.0050708	0.00356916	0.00773025	0.000595779	0.0074291	0.000349321	0.000925629	0.00223304	0.00521809	0.000397243	0.00117801	0.00852483	0.00103807	0.000535551	0.00362806	0.00129836	0.000751134	0.00554876	0.00147866	0.000645097	0.00249566	0.00361076	0.00566238	0.000937219	0.00735592	0.0037729	0.000579181	0.000868304	0.00402024	0.00453709	0.00644333	0.00308514	0.00222346	0.000736521	0.00541285	0.00556803	0.000691797	0.00741582	0.00297284	0.000575895	0.00416535	0.000287197	0.0032445	0.00610718	0.00035418
Membrane Transport	Protein secretion system, Chaperone-Usher pathway (CU)	The fimbrial Stf cluster	0	0	0	0	0	0	0	0	0	0	0	0	0	0	0	0	0	0	0	0	0	0	0	0	0	0	0	0	0	0	0	0	0	0	0	1.53976e-05	0	0	0	0	0	0	0	0	0	0	0
Membrane Transport	Protein secretion system, Chaperone-Usher pathway (CU)	The usher protein HtrE fimbrial cluster	0	0	0	0	0	0	0	0	0	0	0	0	0	0	0	0	0	0	0	0	0	5.06886e-06	0	0	0	0	0	0	0	0	0	0	0	0	0	0	0	0	0	0	0	0	0	0	0	0	0
Membrane Transport	Protein secretion system, Type II	General Secretion Pathway	0.000342609	0.000373339	0.000344502	0.00049682	0.000648358	0.000667418	0.0002641	0.00110469	0.00162911	0.000617856	0.000490097	0.00159945	0.000505205	0.000230344	0.000272589	0.00131262	0.000484237	0.00187353	0.00251301	0.000347286	0.000617107	0.001067	0.000377539	0.000693861	0.00036534	0.00116869	0.000489617	0.000617393	0.000699503	0.00115256	0.00146568	0.000957692	0.000755419	0.00058072	0.000335782	0.000538918	0.000889743	0.000362171	0.000667571	0.000322677	0.000511064	0.00193493	0.000697968	0.000319402	0.000778952	0.000328943	0.000609064
Membrane Transport	Protein secretion system, Type II	Predicted secretion system X	0	0	0	0	0	0	9.10689e-06	0	0	2.94217e-05	0	0	0	0	0	0	0	0	0	0	0	0	0	0	0	0	0	0	0	0	0	0	2.90546e-05	0	0	0	0	0	0	0	0	4.17912e-06	0	6.79579e-06	0	0	0
Membrane Transport	Protein secretion system, Type II	Widespread colonization island	0.00259527	0.000244761	0.000268712	0.00273961	0.000227439	0.00402092	9.10689e-05	0.00184607	0.002261	0.0035968	0.0016721	0.0043375	0.00161786	7.52145e-05	0.000494067	0.00228922	0.00179859	0.0016191	0.00244707	0.00164696	0.00172129	0.00173355	0.00148598	0.00242221	0.00146905	0.00342958	0.000147556	0.00229869	0.00125045	0.00269246	0.002262	0.00144153	0.000842582	0.00373219	0.00174606	0.00415736	0.000797944	0.00116903	0.00424231	0.00013829	0.00366407	0.00249493	0.00251363	0.00432212	0.00346944	0.00111243	0.00428634
Membrane Transport	Protein secretion system, Type III	Type III secretion system	0	5.88e-07	0	0	0	3.64709e-06	0	0	0	0	0	3.61458e-06	0	0	0	0	0	0	0	0	0	0	0	0	0	0	0	0	0	0	0	0	0	0	4.19727e-06	0	0	0	0	0	0	0	0	0	0	0	0
Membrane Transport	Protein secretion system, Type III	Type III secretion system orphans	0	1.88278e-05	2.06701e-05	0	2.84298e-05	1.09413e-05	3.64276e-05	1.68591e-06	0	0	2.88292e-05	1.08438e-05	1.20287e-05	9.40181e-06	8.5184e-06	0	8.99297e-06	0	0	1.21997e-05	1.10198e-05	2.02754e-05	0	7.56939e-06	0	1.69991e-05	4.02425e-05	2.20497e-05	0	0	0	0	0	0	0	0	1.41229e-05	1.83378e-05	1.07673e-05	0	5.77474e-06	0	4.716e-06	0	0	1.19616e-05	0
Membrane Transport	Protein secretion system, Type VI	T6SS BR	0	0	9.84e-07	0	1.77e-07	0	8.98e-07	2.52887e-06	9.49e-07	7.35543e-06	0	0	0	0	0	0	2.37e-07	0	1.52636e-06	0	0	6.15941e-06	8.43e-07	7.97e-07	1.43032e-06	0	0	0	4.42723e-06	1.09909e-05	0	8.48e-07	0	0	0	0	7.06145e-06	1.59095e-06	0	0	0	2.9195e-06	0	5.23e-07	2.07e-07	0	0
Membrane Transport	Protein secretion system, Type VI	Type VI secretion systems	0.000175303	0.000337064	0.000306189	0.000183005	0.000911914	0.000468252	0.000368838	0.000591257	0.000371549	0.000794349	0.000501829	0.000791587	0.000892816	0.000739057	0.000593228	0.000348774	0.00113396	0.000415568	0.000725102	0.000343694	0.000449043	0.000869118	0.000905027	0.000643597	0.000424231	0.00151522	0.00051923	0.000490102	0.00085574	0.00141523	0.000761536	0.00041802	0.000723128	0.000492865	0.000679325	0.00102127	0.000554344	0.00116427	0.00191104	0.000701329	0.000446685	0.000773825	0.000532146	0.000294307	0.000556751	0.000609243	0.000981713
Membrane Transport	Protein secretion system, Type VII	ESAT-6 proteins secretion system in Firmicutes	0	0	0	0	0	0	0	0	0	0	0	0	6.01435e-06	0	0	0	0	0	0	0	0	0	3.3734e-06	0	0	0	0	0	0	0	0	0	0	0	8.39454e-06	0	0	0	1.07673e-05	0	0	0	4.716e-06	0	0	0	0
Membrane Transport	Protein secretion system, Type VII	ESAT-6 proteins secretion system in Mycobacteria (locus ESX-1)	0	2.35347e-06	0	0	0	0	0	0	0	1.47109e-05	0	0	6.01435e-06	0	0	0	0	0	1.46531e-05	0	0	0	3.3734e-06	7.56939e-06	0	0	1.34142e-05	0	0	0	0	9.97596e-06	2.90546e-05	0	0	0	0	4.58444e-06	0	0	0	4.17912e-06	4.716e-06	0	0	0	0
Membrane Transport	Protein secretion system, Type VIII (Extracellular nucleation/precipitation pathway, ENP)	Curli production	7.70871e-05	1.64743e-05	0	5.67795e-05	9.47661e-05	0.000282285	4.55344e-05	6.06928e-05	0.000629428	0.00017653	2.88292e-05	9.75938e-05	9.02153e-05	9.40181e-06	0.000587769	0.000346533	0.000116909	0.000370079	0.000161184	4.87989e-05	0.000567518	0.000141928	0.000114696	6.81245e-05	3.07654e-05	0.000246488	0	2.20497e-05	0.000106254	0.000163972	9.23265e-05	7.98077e-05	0.000116218	8.49834e-05	0.000117524	0.000123181	7.76759e-05	7.79355e-05	0.000161509	0	6.92969e-05	0.000167165	7.5456e-05	4.75705e-05	4.04364e-05	8.37311e-05	0.000109906
Membrane Transport	Protein translocation across cytoplasmic membrane	HtrA and Sec secretion	7.70871e-05	0.000123557	0.000103351	9.93641e-05	9.47661e-05	0.000153178	0.000127496	0.000217483	0.000139873	9.31688e-05	0.000144146	0.000184344	0.00013833	7.99154e-05	0.00016185	0.000241523	0.000107916	0.000370079	0.000366327	0.000109798	0.000231415	0.00020022	9.15637e-05	8.32633e-05	6.15309e-05	0.000208239	9.38992e-05	9.92239e-05	0.000215459	0.000121197	0.000126949	5.98558e-05	0.000145273	5.66556e-05	0.000151102	4.61929e-05	0.000183598	0.000137533	0.00011844	0.000115242	0.00012127	0.000201991	0.000109411	7.81516e-05	4.85237e-05	0.000119616	0.000128224
Membrane Transport	Protein translocation across cytoplasmic membrane	SecY2-SecA2 Specialized Transport System	0	0	0	0	0	0	0	0	0	0	0	0	0	0	0	0	0	0	0	0	0	0	0	0	0	0	0	0	0	0	0	0	0	0	0	0	7.06145e-06	0	0	0	0	0	0	0	0	0	0
Membrane Transport	Protein translocation across cytoplasmic membrane	Twin-arginine translocation system	0.000648103	0.000961649	0.00089226	0.000719798	0.00108191	0.000408474	0.000948634	0.00048797	0.000472831	0.000652181	0.00063064	0.000468089	0.000542545	0.00117621	0.000573572	0.000476045	0.000765002	0.000593669	0.000558771	0.000738084	0.000499563	0.000518182	0.000602517	0.0007418	0.000764009	0.000417896	0.000957437	0.0006795	0.000534613	0.000471716	0.000807857	0.000645112	0.000614988	0.000567737	0.000592575	0.000454231	0.000841422	0.000784131	0.000558104	0.000979556	0.000629832	0.000549673	0.000800463	0.000588968	0.000690451	0.000768531	0.000413229
Membrane Transport	Riboflavin transporters	Riboflavin transporters	0	1.17674e-05	2.06701e-05	1.41949e-05	0	2.18826e-05	0	1.64376e-05	0	1.47109e-05	3.60366e-05	0	1.80431e-05	0	4.2592e-05	3.1503e-05	4.49648e-05	0	0	0	0	5.57575e-05	4.72276e-05	1.51388e-05	0	2.54987e-05	1.34142e-05	1.10249e-05	1.77089e-05	7.12921e-06	0	9.97596e-06	0	2.12459e-05	0.000125918	4.61929e-05	7.06145e-06	4.58444e-05	0.000107673	0	0	2.50747e-05	1.4148e-05	1.35916e-05	0	0	9.15885e-06
Membrane Transport	Sugar Phosphotransferase Systems, PTS	Fructose and Mannose Inducible PTS	0	0	0	0	0	0	0	0	0	0	0	0	0	0	0	0	0	0	0	0	0	0	3.3734e-06	0	0	0	0	0	0	0	0	0	0	0	0	0	0	0	0	0	0	0	0	0	0	0	0
Membrane Transport	Ton and Tol transport systems	Ton and Tol transport systems	0.0128826	0.00828365	0.00781675	0.0130711	0.00888333	0.0221418	0.00863181	0.0146535	0.0239553	0.0181213	0.0103401	0.0175463	0.0123331	0.00672557	0.0128876	0.0160175	0.0110132	0.0242093	0.0231752	0.011597	0.020506	0.0135191	0.0102257	0.00827785	0.00933218	0.0199746	0.00776457	0.0105269	0.0133612	0.0180791	0.020181	0.0144936	0.00942336	0.017369	0.00957245	0.0142926	0.0119057	0.0107264	0.0184217	0.00784797	0.0194695	0.0176004	0.0141765	0.00838704	0.0185809	0.0100947	0.0190667
Membrane Transport	Transport of Manganese	Transport of Manganese	0.000656668	0.000207106	0.000516753	0.000681354	0.000274822	0.000897185	0.000154817	0.00115822	0.000555377	0.000632567	0.000288292	0.000916297	0.00103447	0.000115172	0.000391846	0.00128112	0.000944262	0.000601379	0.00109898	0.000487989	0.000407731	0.00106953	0.00107949	0.000828848	0.000292272	0.000764961	0.000134142	0.000782766	0.000932671	0.000780648	0.000300061	0.000508774	0.000377709	0.00058072	0.00104092	0.00137039	0.000564916	0.000591393	0.00133514	0.000115242	0.000479303	0.0014209	0.000745128	0.00176691	0.000517586	0.000550233	0.000723549
Membrane Transport	Transport of Molybdenum	Transport of Molybdenum	0.000201283	0.000284434	0.000217036	0.000134851	0.000293775	5.65299e-05	0.000236779	1.9388e-05	1.41048e-05	8.33615e-05	0.000288292	5.63875e-05	4.51076e-05	0.000307282	2.83947e-06	2.88778e-05	0.000146885	0.000119505	3.66327e-05	0.000260261	2.38762e-05	2.70339e-05	8.26483e-05	0.000180404	0.000223049	3.68315e-05	0.000288405	0.000215904	1.52494e-05	4.99045e-05	0.000167342	0.000129687	0.0001598	0.000166426	9.86359e-05	8.85365e-05	0.000235382	0.000214705	3.05073e-05	0.000368774	0.000166505	1.96419e-05	0.000245232	0	0.00015568	0.000245212	5.98378e-05
Membrane Transport	Transport of Nickel and Cobalt	Transport of Nickel and Cobalt	6.85219e-05	4.79324e-05	6.20104e-05	5.67795e-05	5.21213e-05	0.000158649	2.85349e-05	0.000191351	0.000119303	3.67772e-05	1.44146e-05	0.000180729	0.000157376	3.52568e-05	3.83328e-05	0.000241523	8.09367e-05	0.00013878	0.000251545	3.45659e-05	0.000132237	0.000175721	8.93951e-05	0.000113541	7.69136e-06	0.00012891	6.03638e-05	9.37114e-05	0.000109205	8.55505e-05	0	4.48918e-05	5.81091e-05	8.38031e-05	0.000146905	0.000146278	5.64916e-05	5.1957e-05	9.15219e-05	0	5.486e-05	0.000247961	6.1308e-05	0.000376034	5.25673e-05	4.78463e-05	0.00010838
Membrane Transport	Transport of Zinc	Transport of Zinc	0.00140847	0.00151085	0.00204536	0.00135645	0.0016339	0.000641888	0.0013953	0.00136028	0.000628605	0.00123221	0.00147029	0.000859187	0.00112755	0.00159943	0.000718385	0.0010984	0.0013468	0.000686188	0.000940728	0.00161861	0.000573028	0.000893181	0.00143708	0.00157674	0.00136027	0.000754135	0.00169402	0.00112162	0.000853177	0.000852653	0.00129779	0.00136409	0.00167022	0.00101685	0.00127205	0.00123401	0.00142782	0.00120434	0.00121491	0.00170146	0.000984937	0.00105356	0.0011952	0.001047	0.00115477	0.00122606	0.00109448
Membrane Transport	TRAP transporters	A TRAP transporter and a hypothetical	0.000813698	0.00112025	0.00109552	0.000823302	0.00147835	0.000120354	0.001448	6.82794e-05	0.000148101	0.000485458	0.00132614	4.3375e-05	0.000168402	0.00144788	0.000166109	0.000115511	0.000755409	0.00018504	0.000161184	0.00112238	0.000297534	0.000121653	0.000384567	0.000560135	0.00121524	5.09974e-05	0.00130117	0.000672517	6.49328e-05	5.70337e-05	0.000657826	0.000798077	0.00130745	0.000715277	0.000335782	0.000153976	0.000720268	0.000981071	0.000258415	0.00152119	0.000323385	8.35823e-05	0.000622512	8.15494e-05	0.000671244	0.00137558	2.74766e-05
Membrane Transport	Tricarboxylate transport system	Tricarboxylate transport system	0.000398284	0.000701727	0.000403067	0.000624574	0.00019427	0.00155754	0.00029142	0.00149658	0.00170809	0.00067768	0.000634243	0.00210128	0.00120888	0.000213891	0.00160146	0.00115021	0.000840842	0.00187353	0.00140914	0.000538313	0.00181275	0.00185267	0.000870899	0.000716569	0.000430716	0.0015422	0.000583517	0.00107309	0.00136123	0.00136714	0.000529723	0.000314243	0.0004794	0.00090531	0.00113186	0.00187851	0.000692022	0.000877921	0.00194272	0.000184387	0.00087776	0.00174506	0.000929052	0.0024428	0.000604063	0.000742814	0.00135459
Membrane Transport	Uni- Sym- and Antiporters	Na(+) H(+) antiporter	0.000616697	0.000833129	0.000764795	0.000851692	0.000615979	0.000744007	0.000746765	0.00064739	0.00107373	0.000573723	0.00074956	0.0005205	0.000896138	0.000841462	0.00139702	0.000493547	0.000634004	0.00101772	0.000630083	0.000805182	0.00137747	0.000615867	0.000534684	0.000329269	0.000630692	0.000866956	0.000952407	0.000716617	0.000888398	0.000620241	0.000738612	0.000668389	0.000668255	0.000623212	0.000768101	0.000446532	0.000787352	0.000875629	0.000430691	0.000576209	0.000808463	0.000618509	0.000815868	0.000285423	0.000638895	0.000610041	0.000677755
Membrane Transport	Uni- Sym- and Antiporters	Proton-dependent Peptide Transporters	0.000796567	0.000899027	0.000682114	0.000851692	0.000995044	0.000645535	0.000956223	0.000399561	0.000382593	0.000750254	0.00115317	0.0005205	0.000715708	0.00083206	0.000357773	0.000409539	0.000683466	0.000323819	0.000512858	0.00092718	0.000429771	0.000506886	0.00067468	0.000643398	0.000953729	0.000662967	0.00111338	0.000771741	0.000478141	0.000534691	0.000923265	0.000897836	0.000900692	0.000934818	0.000663169	0.000446532	0.000833251	0.000884798	0.000764477	0.000829742	0.000935508	0.000313434	0.000815868	0.000142712	0.000865339	0.000897118	0.000567849
Membrane Transport	Uni- Sym- and Antiporters	Sodium Hydrogen Antiporter	0.000111348	0.000131794	4.13403e-05	0.000418749	6.63363e-05	0.00068383	0.00011839	0.000171963	0.00107961	0.000117687	8.64877e-05	0.000249406	0.000150359	6.11118e-05	0.00129267	0.000220521	0.00019185	0.0020817	0.000293062	4.87989e-05	0.00206621	0.00048999	8.90577e-05	0.000109756	9.99877e-05	0.000586361	0.000107313	0.000129542	0.000235135	0.000691256	0.000232259	8.3133e-05	0.000232437	0.000258491	4.19727e-05	0.000117682	0.000169475	0.000132949	0.000170738	2.30484e-05	0.000333972	0.000363583	0.000274864	0.000130479	0.000109178	3.58847e-05	0.000187756
Metabolism of Aromatic Compounds	Anaerobic degradation of aromatic compounds	Anaerobic Aromatic Degredation (benzoate)	4.28262e-05	1.17674e-05	4.13403e-05	8.51692e-05	9.47661e-06	3.28238e-05	9.10689e-06	7.5866e-05	9.87337e-05	1.47109e-05	2.88292e-05	0.000249406	6.01435e-06	9.40181e-06	1.02221e-05	2.1002e-05	2.69789e-05	0.00013878	0	1.21997e-05	1.10198e-05	6.33608e-05	2.69872e-05	2.33963e-05	3.07654e-05	5.38306e-05	0	6.73742e-05	4.42723e-05	2.97591e-05	2.30816e-05	9.97596e-06	0	7.08195e-06	5.87618e-05	0.000103934	1.41229e-05	3.3008e-05	7.53709e-05	0	8.66211e-06	3.17233e-05	4.3623e-05	2.03874e-05	4.04364e-06	5.98079e-05	7.32708e-05
Metabolism of Aromatic Compounds	Anaerobic degradation of aromatic compounds	Anaerobic benzoate metabolism	0.000565306	0.000574782	0.000456465	0.0005536	0.000464354	0.000656998	0.000692123	0.00035938	0.00050601	0.000367771	0.000490097	0.000813281	0.000482018	0.000639323	0.000358672	0.00021002	0.000454145	0.000462599	0.000322368	0.00046359	0.000716285	0.000467497	0.00032722	0.000395501	0.000615309	0.00058647	0.00057681	0.000617918	0.000603908	0.0006345	0.000636393	0.00051875	0.000493928	0.000496074	0.000495278	0.000662099	0.000579039	0.000533828	0.000516829	0.000737548	0.00076804	0.000376353	0.000570636	0.000400951	0.000582284	0.000670596	0.000659437
Metabolism of Aromatic Compounds	Anaerobic degradation of aromatic compounds	Hydroxyaromatic decarboxylase family	0	0	0	0	0	2.73532e-05	0	0	0	0	0	0	0	0	0	0	0	0	0	0	0	0	0	0	0	1.27494e-05	0	0	0	3.5646e-06	0	9.97596e-06	0	0	0	0	0	0	0	0	0	0	0	0	0	0	0
Metabolism of Aromatic Compounds	Aromatic Amin Catabolism	Aromatic Amin Catabolism	0.000455385	0.000193848	0.000235984	0.000307555	7.58129e-05	0.000317297	0.000112318	0.000580375	0.000320885	0.000191241	0.000144146	0.000375194	0.000524251	9.06998e-05	0.000283947	0.000588056	0.000385199	0.000231299	0.00059345	0.000329393	0.000330593	0.000513645	0.000407731	0.000551304	0.000146136	0.000521307	0.00012967	0.000472232	0.000477059	0.000403989	0.000243319	0.000116386	0.000203382	0.00047213	0.000618398	0.000928991	0.000282458	0.000322057	0.000596148	6.91451e-05	0.000331085	0.000519604	0.000344661	0.000866463	0.000235879	0.000311001	0.000274766
Metabolism of Aromatic Compounds	Benzoate transport and degradation cluster	Benzoate transport and degradation cluster	0.000248392	4.10681e-05	8.26805e-05	0.000191631	3.79064e-05	0.000316385	9.10689e-06	0.00053907	0.000546121	0.000297895	0.000391597	0.00067412	0.000308737	6.11118e-05	0.000468512	0.000527675	0.00015288	0.000439469	0.000622756	0.000167746	0.000440791	0.000699503	0.000122848	0.000396582	0.000246124	0.000401402	0.000143085	0.000488769	0.00028659	0.000319626	0.000387579	0.000104748	0.0001598	0.000283278	0.000368461	0.000687028	0.000197721	0.000113847	0.000356217	6.91451e-05	0.000342635	0.000763037	0.000361953	0.0010256	0.000254749	0.000103667	0.00048084
Metabolism of Aromatic Compounds	carbazol degradation cluster	carbazol degradation cluster	3.85436e-05	4.58927e-05	3.20387e-05	8.28034e-05	9.47661e-06	0.000166307	3.64276e-05	7.24942e-05	4.17561e-05	6.86507e-05	7.20731e-05	0.00022491	0.000160884	1.0577e-05	0.000178886	4.72545e-05	0.000140676	2.31299e-05	5.12858e-05	7.97049e-05	4.49974e-05	4.66335e-05	0.000108463	3.02776e-05	1.11097e-05	0.000139346	2.50398e-05	2.42547e-05	0.000153969	7.55696e-05	5.77041e-06	4.98798e-05	4.35819e-05	3.50557e-05	0.000155999	6.15906e-05	6.70838e-05	6.6016e-05	2.39273e-05	0	2.88737e-05	8.07963e-05	5.37362e-05	4.304e-05	1.61746e-05	2.9904e-05	0.000114028
Metabolism of Aromatic Compounds	Cresol degradation	Cresol degradation	0	4.70695e-06	4.13403e-05	0	9.47661e-06	7.11183e-05	0	1.26443e-05	3.70252e-05	0	0	0	0	5.87613e-06	9.37024e-05	0	0	4.62599e-05	2.93062e-05	1.21997e-05	7.71384e-05	4.56197e-05	1.6867e-06	0	1.53827e-05	7.64961e-05	2.68284e-05	0	5.60783e-05	4.27753e-05	2.30816e-05	0	0	4.95737e-05	8.39454e-06	0	4.94301e-05	2.29222e-06	1.07673e-05	0	8.66211e-05	2.08956e-05	1.8864e-05	1.35916e-05	8.08728e-06	1.19616e-05	9.15885e-06
Metabolism of Aromatic Compounds	Gallic acid utilization	Gallic acid utilization	2.56957e-05	1.17674e-06	1.03351e-05	1.41949e-05	0	5.83535e-05	0	1.33669e-05	2.46834e-05	4.41326e-05	2.88292e-05	2.71094e-05	2.40574e-05	0	0	0	0	4.62599e-05	1.95375e-05	1.21997e-05	1.10198e-05	3.5482e-05	2.50194e-05	2.52313e-05	3.5893e-05	2.76236e-05	8.94278e-06	8.26865e-05	6.09975e-05	3.20814e-05	3.46224e-05	1.99519e-05	0	2.12459e-05	6.156e-05	0.000251495	0	0	6.46037e-05	0	2.3099e-05	1.18408e-05	7.56132e-05	0	2.96534e-05	0	8.09032e-05
Metabolism of Aromatic Compounds	Gentisate degradation	Gentisate degradation	0.000294073	0.000115203	7.7513e-05	0.000175915	9.42922e-05	0.00020752	0.000144951	0.000119025	8.06326e-05	0.00021012	0.000229948	0.000199267	0.000125714	0.00010295	8.07219e-05	0.000130479	0.000134145	4.62599e-05	0.000121132	0.000210881	0.000206621	0.000108635	0.000153	0.000176871	0.0001487	0.000167381	6.97537e-05	0.000161987	6.80951e-05	0.000215964	0.000209658	0.000186812	8.71637e-05	0.00023276	0.000135992	0.000211974	8.90919e-05	0.000142591	0.000253749	0.000105638	0.000381724	0.000104896	0.000151586	0.000167921	0.000241347	0.000151229	0.000235891
Metabolism of Aromatic Compounds	Metabolism of central aromatic intermediates	4-Hydroxyphenylacetic acid catabolic pathway	8.56524e-06	1.70627e-05	2.23926e-05	2.83897e-05	6.63362e-06	5.92653e-05	0	0.000185029	7.93984e-05	4.78103e-05	4.80487e-05	0.000187416	0.000101542	1.17523e-05	2.98144e-05	0.000267951	9.8473e-05	5.39699e-05	0.000243974	5.28655e-05	3.67326e-06	0.000247138	0.00010435	0.000139547	3.46111e-05	0.000104848	0	0.000123479	0.000119634	8.77063e-05	7.54e-05	5.07111e-05	2.90546e-05	5.66556e-05	0.000140769	0.000290539	6.6613e-05	7.45081e-05	0.000243161	7.68279e-06	2.2749e-05	0.000268464	7.67922e-05	0.000425869	3.30231e-05	9.39269e-05	4.42678e-05
Metabolism of Aromatic Compounds	Metabolism of central aromatic intermediates	Catechol branch of beta-ketoadipate pathway	0.000901331	0.000473583	0.000470245	0.000796876	0.00038017	0.000636096	0.000365425	0.000996408	0.000511604	0.000447847	0.00039956	0.000759571	0.000737863	0.000447329	0.000767015	0.00127745	0.000695903	0.000631558	0.000999212	0.000594118	0.000640616	0.000960768	0.000580087	0.000868889	0.000375805	0.000652958	0.00041025	0.000770715	0.000827944	0.000610712	0.000564136	0.000355511	0.00044869	0.000767352	0.000715168	0.000980846	0.000634179	0.000657412	0.000825418	0.000410709	0.000801662	0.00112501	0.000774022	0.001784	0.000652327	0.000595801	0.000591353
Metabolism of Aromatic Compounds	Metabolism of central aromatic intermediates	Central meta-cleavage pathway of aromatic compound degradation	9.9214e-05	5.96437e-05	0.000135045	0.000156144	4.64354e-05	0.000641432	2.58029e-05	0.000687557	0.000702733	0.000298998	0.000168171	0.00161283	0.000403555	6.65962e-05	0.000170165	0.000665851	0.000339046	0.000547409	0.00055755	0.000207802	0.000168419	0.000625497	0.000379062	0.000437024	0.000101483	0.000641893	0.00013906	0.000407185	0.0004107	0.000710383	0.000281019	0.000144651	0.0003196	0.000214701	0.000427092	0.000790706	0.000219376	0.000298098	0.000794386	7.68279e-06	0.000171637	0.000679547	0.000384066	0.000870427	0.000147333	0.000276142	0.000437895
Metabolism of Aromatic Compounds	Metabolism of central aromatic intermediates	Homogentisate pathway of aromatic compound degradation	0.00153231	0.00112235	0.000803304	0.00156405	0.000843092	0.00104506	0.00103421	0.00148157	0.00155985	0.000768712	0.00139455	0.00152516	0.00134622	0.00078947	0.00133785	0.00206622	0.00157991	0.00156645	0.00233917	0.00147404	0.00136052	0.00162811	0.00130555	0.00149721	0.000892811	0.00108499	0.000733325	0.00174715	0.00104643	0.0008993	0.00114468	0.000990684	0.00134861	0.00143318	0.00119335	0.00223975	0.00127606	0.00123159	0.00166191	0.000915021	0.00133735	0.00185442	0.00142048	0.00264263	0.00119845	0.00148279	0.000707191
Metabolism of Aromatic Compounds	Metabolism of central aromatic intermediates	N-heterocyclic aromatic compound degradation	0.000386863	5.21687e-05	4.13403e-05	0.000592399	0.00011056	0.000694406	1.97316e-05	0.000418106	0.000578415	0.000279506	0.000158561	0.000923888	0.00027245	4.23081e-05	0.000129764	0.000633561	0.00033274	0.000686188	0.000859159	0.000224475	0.000244272	0.000479176	0.000278868	0.000555593	0.000212794	0.000696115	0.000125199	0.000376683	0.000224903	0.000537067	0.00038931	0.000256715	0.0001598	0.000498097	0.000263029	0.000603074	0.000204782	0.000162748	0.000556309	2.30484e-05	0.000456974	0.000767147	0.000337037	0.00101076	0.000452888	0.000181417	0.000517475
Metabolism of Aromatic Compounds	Metabolism of central aromatic intermediates	Protocatechuate branch of beta-ketoadipate pathway	0.000451201	0.000345706	0.000262445	0.000572313	0.000265683	0.000825303	0.000306454	0.000857337	0.000948166	0.000459763	0.000688127	0.00113165	0.00056598	0.000359274	0.000825169	0.00115781	0.000519821	0.0010339	0.001427	0.000477142	0.00100448	0.0010358	0.000457104	0.000918882	0.000556558	0.000683585	0.000404661	0.00100466	0.000451821	0.000504907	0.000445841	0.000277991	0.000564135	0.000611065	0.000661837	0.00148211	0.000506855	0.000531602	0.00101553	0.000246901	0.000684468	0.00113807	0.000738066	0.0016297	0.000515365	0.000659767	0.00077921
Metabolism of Aromatic Compounds	Metabolism of central aromatic intermediates	Salicylate and gentisate catabolism	0.000969014	0.000544595	0.000490571	0.00106394	0.000546405	0.000917426	0.000546034	0.00112471	0.000772592	0.000750744	0.000802963	0.00141414	0.000966517	0.000588867	0.000791481	0.00119716	0.000903044	0.000797212	0.000952939	0.000732855	0.000539969	0.00108827	0.00095982	0.00100143	0.000898351	0.000984129	0.000539026	0.00107807	0.000935397	0.000803835	0.000565692	0.000532906	0.00066535	0.000967041	0.00108597	0.00160969	0.000679664	0.000767834	0.00101858	0.000581972	0.000881734	0.001095	0.000894715	0.00163197	0.000765422	0.000774142	0.00109496
Metabolism of Aromatic Compounds	p-cymene degradation	p-cymene degradation	0	0	0	0	0	1.09413e-05	0	0	0	0	0	0	6.01435e-06	0	0	0	0	0	0	0	0	5.06886e-06	0	0	0	0	0	0	5.90298e-06	2.13876e-05	0	0	0	0	8.39454e-06	0	0	0	0	0	5.77474e-06	0	0	0	1.61746e-05	0	2.74766e-05
Metabolism of Aromatic Compounds	Peripheral pathways for catabolism of aromatic compounds	Benzoate catabolism	0.00010543	0.000135883	0.000143076	8.99274e-05	0.00015614	0.000226366	0.000103307	0.000296536	0.000209728	0.000162417	0.000165451	0.000384712	0.000264479	0.000173431	6.98989e-05	0.000393484	0.00022412	0.000142308	0.000285896	0.000115119	2.51284e-05	0.000232772	0.000286869	0.000350648	0.000205294	0.000215679	0.000125385	0.000185823	0.000164894	0.000198914	0.000164705	0.000185539	0.000159128	0.000101168	0.0002849	0.000341091	0.000163488	0.000203862	0.000313015	0.000193987	0.000194895	0.000313189	0.000256775	0.000528955	0.000173444	0.000222178	0.000300582
Metabolism of Aromatic Compounds	Peripheral pathways for catabolism of aromatic compounds	Benzoate degradation	0.000472516	0.000762329	0.000563261	0.000518113	0.000768395	0.000523358	0.000505432	0.000462361	0.000901357	0.000329033	0.000771182	0.000469354	0.000364871	0.000843812	0.00105736	0.000764823	0.00049911	0.00130838	0.000815689	0.000373109	0.00144304	0.000921181	0.000407057	0.000759841	0.000714015	0.000467476	0.00058687	0.000680786	0.000371452	0.000496074	0.000784775	0.000552834	0.000828055	0.000814661	0.000402239	0.000572279	0.000999195	0.000690155	0.000719613	0.00093538	0.00109258	0.000728693	0.000879954	0.000812097	0.000600076	0.000680813	0.000354142
[truncated: 478 more rows]
[truncated: 1 more columns]
